# Supplementary material for: Identification of novel key regulatory lncRNAs in gastric adenocarcinoma
Source: BMC Genomics. 2022 May 7;23:352. doi: 10.1186/s12864-022-08578-6 (PMC9080188; doi:10.1186/s12864-022-08578-6)
Supplement: Supplementary file 1 — Additional file 1: Supplementary File 1. List of mRNAs that were differentially expressed among normal and tumor samples. Supplementary File 2. List of lncRNAs that were differentially expressed among normal and tumor samples. Supplementary File 3. Nodes of the STAD lncRNA-mRNA network. Supplementary File 4. Edges of the STAD lncRNA-mRNA network with their correlations and p-values. Supplementary File 5. Hub nodes attributes. Supplementary File 6. Cox Regression Results. Supplementary File 7. Related hallmarks of hub nodes. [file 12864_2022_8578_MOESM1_ESM.zip › Supplementary 1/sup4_edges.csv]

gene	lncRNA	correlation	pvalue
BCL2	LINC02487	0.872497672	2.29E-99
BST2	HNF4A-AS1	0.91144983	9.17E-123
ZNHIT2	LINC02487	0.872914221	1.42E-99
CD36	MIR1-1HG-AS1	0.91206321	3.25E-123
CD36	ENSG00000223774	0.905819187	9.00E-119
CD36	PGM5-AS1	0.874855388	1.50E-100
CD55	LINC02487	0.917067628	5.06E-127
CD55	HCG22	0.906560588	2.78E-119
CD55	ENSG00000233850	0.901745852	4.88E-116
CD55	C5orf66-AS1	0.938111354	3.49E-146
DNASE1	C3orf85	0.889088808	3.00E-108
MSTN	ENSG00000223774	0.891615033	1.00E-109
MSTN	HAND2-AS1	0.850014656	3.88E-89
MSTN	NALT1	0.865595897	4.96E-96
MSTN	ENSG00000250734	0.887286926	3.22E-107
NCKAP1L	HCG22	0.902302965	2.10E-116
HEXB	LINC02487	0.858243585	1.12E-92
HEXB	HCG22	0.937624303	1.15E-145
HEXB	ENSG00000233850	0.913958458	1.25E-124
HEXB	C5orf66-AS1	0.89689724	6.19E-113
HEXB	LINC02560	0.94199609	1.87E-150
HOXD13	HNF4A-AS1	0.884822725	7.77E-106
HOXD13	C3orf85	0.921282764	2.02E-130
HOXD13	ENSG00000261012	0.943577523	2.80E-152
KCNA10	ENSG00000254510	0.890567716	4.14E-109
KCNN3	LINC02487	0.934685142	1.22E-142
KCNN3	C5orf66-AS1	0.894610023	1.59E-111
KCNN3	LINC02560	0.941658622	4.51E-150
KHK	LINC02487	0.928212136	1.93E-136
KHK	HCG22	0.866405694	2.06E-96
KHK	C5orf66-AS1	0.872444082	2.44E-99
KHK	LINC02560	0.906269699	4.41E-119
LAMA4	TINCR	0.85046809	2.51E-89
LAMA4	ENSG00000233850	0.898862619	3.57E-114
LAMA4	C5orf66-AS1	0.895721945	3.31E-112
LAMA4	LINC02560	0.933340214	2.66E-141
MAN1A1	LINC02487	0.87111892	1.10E-98
MAN1A1	HCG22	0.927378451	1.10E-135
MAN1A1	ENSG00000233850	0.937295804	2.54E-145
MAN1A1	C5orf66-AS1	0.92810475	2.41E-136
MAN1A1	LINC02560	0.957573827	3.56E-171
ME2	PGM5-AS1	0.893076203	1.35E-110
ME2	UBXN10-AS1	0.863974148	2.83E-95
ME2	HAND2-AS1	0.896007263	2.21E-112
ME2	NALT1	0.877437368	7.10E-102
MYBPC1	C3orf85	0.865453825	5.78E-96
MYBPC2	C3orf85	0.945372926	2.05E-154
NAB2	MIR205HG	0.929493886	1.27E-137
NAB2	LINC02560	0.871858441	4.76E-99
NKX2-2	MIR1-1HG-AS1	0.896125996	1.86E-112
NKX2-2	ENSG00000223774	0.929326265	1.82E-137
NKX2-2	PGM5-AS1	0.851656364	7.94E-90
NKX2-2	HAND2-AS1	0.866757837	1.40E-96
NKX2-2	NALT1	0.885202834	4.78E-106
NKX2-2	ENSG00000254510	0.876902439	1.34E-101
RAD51C	ENSG00000261012	0.873314488	8.97E-100
SCN3A	MIR1-1HG-AS1	0.896673097	8.53E-113
SCN3A	PGM5-AS1	0.895974568	2.31E-112
SCN3A	NALT1	0.881873762	3.19E-104
TCEB1	HCG22	0.924711103	2.51E-133
TCEB1	ENSG00000233850	0.92655972	5.94E-135
TCEB1	C5orf66-AS1	0.917402005	2.76E-127
TCEB1	LINC02560	0.956904842	3.90E-170
U2AF1	LINC02487	0.875021472	1.23E-100
U2AF1	TINCR	0.857131713	3.48E-92
U2AF1	HCG22	0.889630753	1.46E-108
U2AF1	ENSG00000233850	0.891238808	1.67E-109
U2AF1	C5orf66-AS1	0.927907325	3.65E-136
U2AF1	LINC02560	0.955233389	1.32E-167
CLIP2	MIR1-1HG-AS1	0.889912192	9.99E-109
CLIP2	ENSG00000223774	0.905423097	1.68E-118
CLIP2	PGM5-AS1	0.867539656	5.96E-97
CLIP2	NALT1	0.88856214	6.02E-108
CLIP2	ENSG00000250734	0.877774557	4.74E-102
CLIP2	ENSG00000254510	0.87257971	2.09E-99
XG	HNF4A-AS1	0.884284091	1.54E-105
XG	C3orf85	0.927163681	1.71E-135
XG	ENSG00000261012	0.865075734	8.70E-96
ZNF132	LINC02487	0.870873541	1.45E-98
ZNF132	TINCR	0.874962782	1.32E-100
ZNF132	HCG22	0.928443525	1.18E-136
ZNF132	ENSG00000233850	0.939626596	8.15E-148
ZNF132	C5orf66-AS1	0.940487972	9.20E-149
ZNF132	LINC02560	0.967690559	2.41E-189
ZNF134	LINC02487	0.890718974	3.37E-109
ZNF134	HCG22	0.865567581	5.12E-96
ZNF134	MIR205HG	0.85091117	1.63E-89
ZNF134	ENSG00000233850	0.884125233	1.89E-105
ZNF134	C5orf66-AS1	0.920076199	1.99E-129
ZNF134	LINC02560	0.965287943	1.50E-184
ZNF140	HCG22	0.859028369	5.03E-93
ZNF157	LINC02487	0.891180444	1.81E-109
ZNF157	TINCR	0.865266086	7.08E-96
ZNF157	HCG22	0.91412474	9.36E-125
ZNF157	ENSG00000233850	0.931552186	1.45E-139
ZNF157	C5orf66-AS1	0.946471411	9.30E-156
ZNF157	LINC02560	0.981621003	3.25E-227
ZNF174	LINC02487	0.870371661	2.56E-98
ZNF174	TINCR	0.882879153	9.09E-105
ZNF174	HCG22	0.898122286	1.05E-113
ZNF174	ENSG00000233850	0.918624833	2.95E-128
ZNF174	C5orf66-AS1	0.937504489	1.53E-145
ZNF174	LINC02560	0.97506649	1.05E-206
PTP4A2	LINC02487	0.943693526	2.05E-152
PTP4A2	C5orf66-AS1	0.892684541	2.31E-110
PTP4A2	LINC02560	0.936973181	5.53E-145
B3GALNT1	HNF4A-AS1	0.897223788	3.87E-113
B3GALNT1	C3orf85	0.940480785	9.37E-149
B3GALNT1	ENSG00000261012	0.88069133	1.38E-103
B3GALNT1	ENSG00000262756	0.852200344	4.68E-90
B3GALT1	HNF4A-AS1	0.912440079	1.71E-123
B3GALT1	C3orf85	0.969910734	4.16E-194
B3GALT1	ENSG00000261012	0.954544767	1.36E-166
CLDN6	HNF4A-AS1	0.911104416	1.64E-122
CLDN6	C3orf85	0.971393215	1.72E-197
CLDN6	ENSG00000261012	0.913257568	4.20E-124
OSMR	MIR1-1HG-AS1	0.938097389	3.62E-146
OSMR	ENSG00000223774	0.912850122	8.47E-124
OSMR	PGM5-AS1	0.898527665	5.83E-114
OSMR	HAND2-AS1	0.925337565	7.13E-134
OSMR	NALT1	0.922682556	1.37E-131
OSMR	ENSG00000250734	0.92640574	8.15E-135
DOPEY2	LINC02487	0.870973711	1.30E-98
DOPEY2	HCG22	0.928120732	2.33E-136
DOPEY2	ENSG00000233850	0.914948998	2.21E-125
DOPEY2	C5orf66-AS1	0.914158615	8.82E-125
DOPEY2	LINC02560	0.956830645	5.08E-170
FAM13A	PGM5-AS1	0.885693722	2.54E-106
FAM13A	HAND2-AS1	0.86163269	3.37E-94
FAM13A	ENSG00000254510	0.855126912	2.61E-91
SF3B4	MIR1-1HG-AS1	0.949725266	6.58E-160
SF3B4	ENSG00000223774	0.897273622	3.60E-113
SF3B4	PGM5-AS1	0.930232852	2.60E-138
SF3B4	HAND2-AS1	0.917605249	1.91E-127
SF3B4	NALT1	0.94000745	3.12E-148
SF3B4	ENSG00000250734	0.93903189	3.60E-147
SF3B4	ENSG00000254510	0.864256724	2.10E-95
SMYD5	LINC02487	0.873403493	8.09E-100
SMYD5	HCG22	0.957563448	3.69E-171
SMYD5	ENSG00000233850	0.895757928	3.15E-112
SMYD5	C5orf66-AS1	0.877435292	7.12E-102
SMYD5	LINC02560	0.914135424	9.19E-125
CD2BP2	LINC02487	0.927235206	1.48E-135
CD2BP2	HCG22	0.858050742	1.37E-92
CD2BP2	ENSG00000233850	0.881862704	3.23E-104
CD2BP2	C5orf66-AS1	0.927776264	4.80E-136
CD2BP2	LINC02560	0.976430983	1.74E-210
VTI1B	MIR1-1HG-AS1	0.93014566	3.13E-138
VTI1B	ENSG00000223774	0.85573686	1.42E-91
VTI1B	PGM5-AS1	0.933685663	1.21E-141
VTI1B	HAND2-AS1	0.915549313	7.66E-126
VTI1B	NALT1	0.940615346	6.65E-149
VTI1B	ENSG00000250734	0.903000712	7.23E-117
RFPL3	LINC02487	0.854915499	3.22E-91
RFPL3	TINCR	0.885100054	5.45E-106
RFPL3	HCG22	0.883864267	2.63E-105
RFPL3	ENSG00000233850	0.925416625	6.08E-134
RFPL3	C5orf66-AS1	0.934312747	2.89E-142
RFPL3	LINC02560	0.972011493	5.91E-199
PLAC1	PGM5-AS1	0.86780837	4.43E-97
PLAC1	UBXN10-AS1	0.878933129	1.18E-102
PLAC1	ENSG00000254510	0.871723001	5.55E-99
TOPBP1	C3orf85	0.916611018	1.15E-126
TOPBP1	ENSG00000261012	0.91498398	2.08E-125
C9orf9	MIR1-1HG-AS1	0.855078477	2.74E-91
C9orf9	PGM5-AS1	0.917108049	4.70E-127
C9orf9	UBXN10-AS1	0.894309307	2.43E-111
C9orf9	HAND2-AS1	0.922073294	4.44E-131
C9orf9	NALT1	0.904252428	1.05E-117
C9orf9	ENSG00000254510	0.860525753	1.07E-93
RPH3A	MIR1-1HG-AS1	0.877828857	4.44E-102
RPH3A	NALT1	0.883831561	2.74E-105
RPH3A	ENSG00000250734	0.899433098	1.54E-114
RPH3A	ENSG00000254510	0.859160563	4.39E-93
PLA2G15	LINC02487	0.938148317	3.19E-146
PLA2G15	HCG22	0.89272269	2.19E-110
PLA2G15	ENSG00000233850	0.883020485	7.61E-105
PLA2G15	C5orf66-AS1	0.912770518	9.71E-124
PLA2G15	LINC02560	0.952025537	5.18E-163
TMEM2	LINC02487	0.89847167	6.33E-114
TMEM2	HCG22	0.90780185	3.78E-120
TMEM2	ENSG00000233850	0.875127087	1.09E-100
TMEM2	C5orf66-AS1	0.874169128	3.33E-100
TMEM2	LINC02560	0.9199748	2.40E-129
DNAJB5	ENSG00000233850	0.911460923	9.00E-123
DNAJB5	C5orf66-AS1	0.862109397	2.05E-94
DNAJB5	LINC02560	0.876553024	2.03E-101
TCTN3	HNF4A-AS1	0.882257823	1.98E-104
TCTN3	C3orf85	0.951584046	2.10E-162
TCTN3	ENSG00000261012	0.933137132	4.22E-141
FBXW8	MIR1-1HG-AS1	0.912303665	2.16E-123
FBXW8	ENSG00000223774	0.885425741	3.59E-106
FBXW8	PGM5-AS1	0.867747958	4.74E-97
FBXW8	NALT1	0.886000225	1.71E-106
FBXW8	ENSG00000250734	0.905397197	1.75E-118
FBXO24	C3orf85	0.905586853	1.30E-118
FBXO3	HNF4A-AS1	0.876355116	2.57E-101
FBXO3	C3orf85	0.926546196	6.11E-135
FBXO3	ENSG00000261012	0.866992264	1.09E-96
FBXO3	ENSG00000262756	0.858707789	6.99E-93
CKAP2	HNF4A-AS1	0.917775851	1.40E-127
CKAP2	C3orf85	0.953130396	1.47E-164
CKAP2	ENSG00000261012	0.943081174	1.06E-151
SULT1B1	HCG22	0.893097495	1.31E-110
RBMXL2	LINC02487	0.872025121	3.93E-99
APEX2	HCG22	0.934927801	6.95E-143
APEX2	ENSG00000233850	0.936949795	5.85E-145
APEX2	C5orf66-AS1	0.908509531	1.20E-120
APEX2	LINC02560	0.941055989	2.15E-149
HSD17B12	LINC02487	0.894569857	1.68E-111
HSD17B12	C5orf66-AS1	0.89599943	2.23E-112
HSD17B12	LINC02560	0.938146014	3.21E-146
C5orf45	LINC02487	0.881552933	4.75E-104
C5orf45	TINCR	0.896471071	1.14E-112
C5orf45	HCG22	0.873870226	4.72E-100
C5orf45	ENSG00000233850	0.913034837	6.17E-124
C5orf45	C5orf66-AS1	0.931196367	3.18E-139
C5orf45	LINC02560	0.950046109	2.48E-160
PCDHB18	HNF4A-AS1	0.893812738	4.85E-111
PCDHB18	C3orf85	0.935169391	3.96E-143
PCDHB18	ENSG00000261012	0.906494998	3.08E-119
TEX13A	C3orf85	0.935990471	5.75E-144
TCEAL7	LINC02487	0.885221598	4.66E-106
TCEAL7	C5orf66-AS1	0.869539756	6.50E-98
TCEAL7	LINC02560	0.9148658	2.56E-125
DUS3L	MIR205HG	0.883035536	7.47E-105
KIAA1257	HCG22	0.94873082	1.30E-158
KIAA1257	ENSG00000233850	0.900258533	4.54E-115
KIAA1257	LINC02560	0.880623922	1.49E-103
SELK	C3orf85	0.888799421	4.40E-108
CHTF18	MIR1-1HG-AS1	0.890904148	2.63E-109
CHTF18	PGM5-AS1	0.933868022	8.01E-142
CHTF18	UBXN10-AS1	0.862201225	1.86E-94
CHTF18	HAND2-AS1	0.949513403	1.25E-159
CHTF18	NALT1	0.921280728	2.03E-130
CHTF18	ENSG00000250734	0.882447717	1.56E-104
OR4K5	LINC02487	0.857588399	2.19E-92
OR4K5	HCG22	0.91964332	4.47E-129
OR4K5	ENSG00000233850	0.87398608	4.12E-100
OR4K5	C5orf66-AS1	0.850735441	1.94E-89
OR4K5	LINC02560	0.889744958	1.25E-108
EPS8L3	HNF4A-AS1	0.901887848	3.94E-116
EPS8L3	C3orf85	0.946321382	1.42E-155
EPS8L3	ENSG00000261012	0.919358299	7.60E-129
SRD5A3	MIR1-1HG-AS1	0.864410862	1.78E-95
SRD5A3	PGM5-AS1	0.902173224	2.56E-116
SRD5A3	HAND2-AS1	0.953577457	3.41E-165
SRD5A3	NALT1	0.898617894	5.11E-114
SRD5A3	ENSG00000250734	0.877262027	8.75E-102
ZNF702P	LINC02487	0.912601258	1.30E-123
ZNF702P	C5orf66-AS1	0.877152413	9.97E-102
ZNF702P	LINC02560	0.924694516	2.59E-133
RPPH1	HCG22	0.886095187	1.52E-106
RPPH1	ENSG00000233850	0.852035858	5.49E-90
IFT20	MIR1-1HG-AS1	0.894877711	1.09E-111
IFT20	ENSG00000223774	0.905852926	8.54E-119
IFT20	PGM5-AS1	0.896045418	2.09E-112
IFT20	UBXN10-AS1	0.869083615	1.08E-97
IFT20	HAND2-AS1	0.86091727	7.13E-94
IFT20	NALT1	0.914243866	7.60E-125
IFT20	ENSG00000250734	0.881092629	8.39E-104
IFT20	ENSG00000254510	0.900647526	2.54E-115
ARAP2	LINC02487	0.89149447	1.18E-109
ARAP2	HCG22	0.913941554	1.29E-124
ARAP2	ENSG00000233850	0.900553848	2.93E-115
ARAP2	C5orf66-AS1	0.915030166	1.92E-125
ARAP2	LINC02560	0.962343407	4.06E-179
TPPP2	C3orf85	0.916677405	1.02E-126
NTN5	LINC02487	0.882404882	1.65E-104
NTN5	HCG22	0.950521813	5.76E-161
NTN5	ENSG00000233850	0.925253346	8.45E-134
NTN5	C5orf66-AS1	0.904712269	5.12E-118
NTN5	LINC02560	0.929701387	8.16E-138
PQLC3	C3orf85	0.895720646	3.32E-112
GNPDA2	SOX21-AS1	0.855882701	1.22E-91
VTI1A	LINC02487	0.938341843	1.98E-146
VTI1A	HCG22	0.868683171	1.69E-97
VTI1A	ENSG00000233850	0.876580688	1.97E-101
VTI1A	C5orf66-AS1	0.910794768	2.76E-122
VTI1A	LINC02560	0.948432442	3.16E-158
C10orf128	MIR1-1HG-AS1	0.929768919	7.06E-138
C10orf128	ENSG00000223774	0.896386177	1.29E-112
C10orf128	PGM5-AS1	0.881877587	3.17E-104
C10orf128	HAND2-AS1	0.917086794	4.89E-127
C10orf128	NALT1	0.912077434	3.17E-123
C10orf128	ENSG00000250734	0.940273653	1.59E-148
LPCAT4	MIR1-1HG-AS1	0.925653339	3.77E-134
LPCAT4	ENSG00000223774	0.932550583	1.58E-140
LPCAT4	PGM5-AS1	0.887492325	2.46E-107
LPCAT4	HAND2-AS1	0.892054642	5.49E-110
LPCAT4	NALT1	0.910435817	5.02E-122
LPCAT4	ENSG00000250734	0.907339515	7.98E-120
LPCAT4	ENSG00000254510	0.866443336	1.98E-96
DSCR10	HAND2-AS1	0.872141047	3.45E-99
OR10H5	LINC02487	0.89894555	3.16E-114
OR10H5	HCG22	0.908299045	1.69E-120
OR10H5	ENSG00000233850	0.877954127	3.82E-102
OR10H5	C5orf66-AS1	0.865092796	8.54E-96
OR10H5	LINC02560	0.897651981	2.08E-113
KRTAP6-1	ENSG00000223774	0.871551771	6.74E-99
KRTAP6-1	ENSG00000254510	0.863630215	4.09E-95
C2orf48	LINC02487	0.853174895	1.80E-90
C2orf48	C5orf66-AS1	0.897607369	2.22E-113
C2orf48	LINC02560	0.944133128	6.22E-153
NHLRC2	C3orf85	0.87645248	2.29E-101
SNX30	MIR1-1HG-AS1	0.900684421	2.41E-115
SNX30	PGM5-AS1	0.941598367	5.28E-150
SNX30	UBXN10-AS1	0.862061432	2.15E-94
SNX30	HAND2-AS1	0.932527542	1.66E-140
SNX30	NALT1	0.932256565	3.05E-140
SNX30	ENSG00000250734	0.869547677	6.44E-98
SNX30	ENSG00000254510	0.881423816	5.57E-104
SNORD115-10	LINC02487	0.861722339	3.07E-94
SNORD115-10	HCG22	0.871864799	4.72E-99
SNORD115-10	ENSG00000233850	0.915990534	3.50E-126
SNORD115-10	C5orf66-AS1	0.935623403	1.37E-143
SNORD115-10	LINC02560	0.981900517	3.02E-228
