# Supplementary material for: Identification of novel key regulatory lncRNAs in gastric adenocarcinoma
Source: BMC Genomics. 2022 May 7;23:352. doi: 10.1186/s12864-022-08578-6 (PMC9080188; doi:10.1186/s12864-022-08578-6)
Supplement: Supplementary file 1 — Additional file 1: Supplementary File 1. List of mRNAs that were differentially expressed among normal and tumor samples. Supplementary File 2. List of lncRNAs that were differentially expressed among normal and tumor samples. Supplementary File 3. Nodes of the STAD lncRNA-mRNA network. Supplementary File 4. Edges of the STAD lncRNA-mRNA network with their correlations and p-values. Supplementary File 5. Hub nodes attributes. Supplementary File 6. Cox Regression Results. Supplementary File 7. Related hallmarks of hub nodes. [file 12864_2022_8578_MOESM1_ESM.zip › Supplementary 1/sup7_hub-hallmarks.xlsx]

## Sheet: Sheet1
Symbol	Ensembl ID	module	degree of Go-hallmark	sustaning proliferative signal	Activating invation and Metastasis	Evading Growth Suppressor	Avoiding Immune Destruction	Resist cell Death	Deregulating cellular Energetics	Genome instability and Mutation	Enabling Replicative immortality
LINC02487	ENSG00000203688.4	module 1	2	1(ARAP2,BCL2)	1(BCL2)	1(ARAP2)		1(BCL2)	1(BCL2)		1(BCL2)
HNF4A-AS1	ENSG00000229005.2	module 3	2	2(BST2,HOXD13)	1(BST2)	1(BST2)
MIR1-1HG-AS1	ENSG00000174403.11	module 2	5	3(VTI1B,CHTF18,OSMR)	1(CD36)		2(CD36,SNX30)
ENSG00000223774	ENSG00000223774.1	module 2	4	3(VTI1B,FBXWS,OSMR)	1(CD36)		1(CD36)
PGM5-AS1	ENSG00000224958.1	module 2	7	5(VTI1B,FBXWS,OSMR,CHTF18,FAM13A)	1(CD36)	1(FAM13A)	2(CD36,SNX30)
HCG22	ENSG00000228789.2	module 1	3	1(ARAP2)		1(ARAP2)		1(NCKAP1L)		1(APEX2)
ENSG00000233850*	ENSG00000233850.1	module 1	3	2(APEX2,ARAP2)	1(LAMA4)	1(ARAP2)				1(APEX2)
C5orf66-AS1*	ENSG00000249082.1	module 1	3	2(APEX2,ARAP2)	1(LAMA4)	1(ARAP2)				1(APEX2)
C3orf85	ENSG00000241224.2	module 3	3	1(HOXD13)	1(MYBPC2)					1(TOPBP1)
HAND2-AS1	ENSG00000237125.4	module 2	5	4(VTI1B,OSMR,CHTF18,FAM13A)		1(FAM13A)
NALT1	ENSG00000237886.1	module 2	5	4(VTI1B,OSMR,CHTF18,FBXWS)			1(SNX30)
ENSG00000250734	ENSG00000250734.2	module 2	5	4(VTI1B,OSMR,CHTF18,FBXWS)			1(SNX30)
LINC02560	ENSG00000268307.1	module 1	4	3(NAB2,ARAP2,APEX2)	2(ARAP2,LAMA4)	1(ARAP2)				1(APEX2)
ENSG00000261012	ENSG00000261012.2	module 3	3	1(HOXD13)						2(APEX2,RAD51C)
ENSG00000254510	ENSG00000254510.1	module 2	2	1(FAM13A)		1(FAM13A)	1(SNX30)
TINCR	ENSG00000223573.2	module 1	1		1(LAMA4)
UBXN10-AS1	ENSG00000225986.1	module 2	2	1(CHTF18)			1(SNX30)
MIR205HG	ENSG00000230937.5	module 1	1	1(NAB2)
ENSG00000262756	ENSG00000262756.1	module 3	0
SOX21-AS1	ENSG00000227640.2	module 4	2						1(GNPDA2)
