# Supplementary material for: Identification of novel key regulatory lncRNAs in gastric adenocarcinoma
Source: BMC Genomics. 2022 May 7;23:352. doi: 10.1186/s12864-022-08578-6 (PMC9080188; doi:10.1186/s12864-022-08578-6)
Supplement: Supplementary file 1 — Additional file 1: Supplementary File 1. List of mRNAs that were differentially expressed among normal and tumor samples. Supplementary File 2. List of lncRNAs that were differentially expressed among normal and tumor samples. Supplementary File 3. Nodes of the STAD lncRNA-mRNA network. Supplementary File 4. Edges of the STAD lncRNA-mRNA network with their correlations and p-values. Supplementary File 5. Hub nodes attributes. Supplementary File 6. Cox Regression Results. Supplementary File 7. Related hallmarks of hub nodes. [file 12864_2022_8578_MOESM1_ESM.zip › Supplementary 1/sup2_diff_lncRNAs.csv]

lncRNA	logFC	logCPM	LR	PValue	FDR
ENSG00000130600.11	1.670811071	13.83114457	15.27834223	9.28E-05	0.005271007
ENSG00000152931.7	-1.998349332	9.897585883	54.33927152	1.69E-13	9.47E-11
ENSG00000166770.6	-1.283891458	10.21620686	28.6205613	8.80E-08	1.53E-05
ENSG00000167117.4	-1.150090258	10.16057195	17.86410542	2.37E-05	0.001769211
ENSG00000167912.5	-1.209426862	9.997132976	19.68846402	9.11E-06	0.00080073
ENSG00000172965.10	1.493057862	10.32082766	20.03520571	7.60E-06	0.000697789
ENSG00000174403.11	-2.0484391	9.776937506	41.66796857	1.08E-10	3.13E-08
ENSG00000175772.10	1.000884871	10.74874693	18.39576783	1.79E-05	0.001381378
ENSG00000177133.6	-1.834241441	9.940585916	47.96348095	4.34E-12	1.66E-09
ENSG00000180139.10	-1.207897466	9.982657259	16.69327972	4.39E-05	0.00291231
ENSG00000184324.11	3.124765473	10.21586161	23.05615196	1.57E-06	0.000187724
ENSG00000186594.8	-1.371230576	10.84095237	91.85817034	9.31E-22	1.27E-18
ENSG00000197463.8	3.392607612	10.3352421	24.86253371	6.16E-07	8.74E-05
ENSG00000203499.6	1.39082516	11.39024758	28.90592452	7.60E-08	1.39E-05
ENSG00000203688.4	-2.398334555	9.84427638	53.70205	2.33E-13	1.19E-10
ENSG00000203706.4	-1.371796874	10.55607817	31.61805486	1.88E-08	3.89E-06
ENSG00000204588.5	1.044324038	10.74119379	19.77669293	8.70E-06	0.000783749
ENSG00000205488.4	-1.541736938	9.681858743	17.90642661	2.32E-05	0.001743926
ENSG00000206195.6	2.653047567	10.28251423	37.86903786	7.57E-10	1.95E-07
ENSG00000214049.6	2.526909694	11.23755638	21.73855152	3.12E-06	0.000327728
ENSG00000215394.4	1.883836291	9.89867104	15.23958642	9.47E-05	0.005348445
ENSG00000223414.2	-1.661872004	9.760109805	22.64097129	1.95E-06	0.000221894
ENSG00000223573.2	-2.118995272	9.793201083	36.38974935	1.62E-09	3.95E-07
ENSG00000223774.1	-2.04929825	9.791392194	37.79866	7.84E-10	1.97E-07
ENSG00000223914.1	-1.456925524	9.656012199	19.56803427	9.71E-06	0.0008348
ENSG00000224167.1	1.627879744	10.27303076	20.59668964	5.67E-06	0.000552189
ENSG00000224259.1	-1.369017815	12.34732697	34.18978814	5.00E-09	1.11E-06
ENSG00000224511.1	-2.021239687	9.826397693	46.30665525	1.01E-11	3.57E-09
ENSG00000224958.1	-3.072027859	10.19789358	109.9987368	9.81E-26	1.87E-22
ENSG00000225210.5	2.371933675	10.09132329	27.6475643	1.46E-07	2.44E-05
ENSG00000225243.1	-1.331240896	9.660334624	14.83111209	0.00011758	0.006413132
ENSG00000225611.1	-1.485289706	9.678853061	16.78051646	4.20E-05	0.002820611
ENSG00000225986.1	-2.549907637	10.04125749	100.8454116	9.94E-24	1.58E-20
ENSG00000226738.1	2.224990261	10.09139228	13.89964381	0.000192835	0.009687422
ENSG00000226812.2	1.59448017	10.14415758	14.50504995	0.000139784	0.007412452
ENSG00000227640.2	-2.217887177	10.05458079	49.64698846	1.84E-12	7.99E-10
ENSG00000228294.2	1.825875017	9.887156391	14.28975437	0.000156716	0.008218956
ENSG00000228437.1	2.361761177	9.959618917	15.42364753	8.59E-05	0.004939625
ENSG00000228630.1	2.236357601	9.942457383	19.54741573	9.81E-06	0.000836324
ENSG00000228709.1	1.675933009	10.38704075	16.14354828	5.87E-05	0.003639387
ENSG00000228789.2	-3.425007384	9.831210218	58.42388731	2.11E-14	1.34E-11
ENSG00000229005.2	-2.11375495	9.83175107	48.67937177	3.01E-12	1.25E-09
ENSG00000229152.1	1.166938141	10.79790911	24.38787046	7.88E-07	0.000102985
ENSG00000229228.1	-1.470543679	9.71589742	16.22073852	5.64E-05	0.003516902
ENSG00000229970.3	1.898119004	9.865412787	15.14928872	9.93E-05	0.005512555
ENSG00000230061.1	2.137713596	10.06038725	22.8126334	1.79E-06	0.000210447
ENSG00000230074.1	-1.169679259	9.973841265	17.2817792	3.22E-05	0.002245251
ENSG00000230148.4	-1.12530375	10.13027014	21.50957015	3.52E-06	0.000361342
ENSG00000230316.2	2.726389201	10.14637723	30.8794799	2.75E-08	5.58E-06
ENSG00000230825.1	-1.537335112	9.765422313	17.66460357	2.63E-05	0.001934584
ENSG00000230838.1	2.54284616	10.05408079	27.15287625	1.88E-07	3.04E-05
ENSG00000230937.5	-2.516517897	9.828381494	26.98670091	2.05E-07	3.26E-05
ENSG00000231062.1	-1.678201123	9.701105047	14.45499632	0.000143549	0.007570005
ENSG00000231486.3	-1.830571971	10.85118401	47.10141871	6.74E-12	2.47E-09
ENSG00000232352.1	-1.295882275	9.87359565	17.52245794	2.84E-05	0.002053144
ENSG00000232445.1	1.943236493	10.48783539	28.15329769	1.12E-07	1.91E-05
ENSG00000232803.1	2.225317894	10.70671843	19.32533505	1.10E-05	0.000931136
ENSG00000233005.1	-1.277953495	9.655742509	14.58479121	0.000133992	0.007144972
ENSG00000233342.1	-1.557107245	9.656364407	22.65456542	1.94E-06	0.000221894
ENSG00000233554.1	-1.093135479	9.981691503	14.94595413	0.000110635	0.006069032
ENSG00000233850.1	-2.155388749	9.687572931	41.12907716	1.43E-10	4.00E-08
ENSG00000234425.1	-1.609974327	9.80726306	18.63109715	1.59E-05	0.001261627
ENSG00000234531.2	-3.647994195	9.82911263	117.6274923	2.09E-27	6.66E-24
ENSG00000234638.1	-2.257458751	9.97683771	44.8657021	2.11E-11	6.95E-09
ENSG00000235097.1	-1.583189305	9.689867388	18.76789412	1.48E-05	0.001184154
ENSG00000235280.2	1.129164871	10.58315429	13.85184199	0.000197803	0.00988496
ENSG00000235523.1	-1.585084381	9.72378837	19.65696028	9.27E-06	0.000804081
ENSG00000235584.2	-1.734267931	9.669984725	25.31471395	4.87E-07	7.15E-05
ENSG00000235884.2	2.041664919	9.967529104	15.71021638	7.38E-05	0.004431782
ENSG00000236081.1	2.133221943	10.62874567	25.37264926	4.73E-07	7.05E-05
ENSG00000236427.1	-1.499103833	9.673926556	17.31990848	3.16E-05	0.002216828
ENSG00000237125.4	-2.344130882	10.07459008	48.28844242	3.68E-12	1.46E-09
ENSG00000237424.1	1.801746565	10.32579674	26.58919153	2.52E-07	3.94E-05
ENSG00000237512.2	-1.766233846	10.04468572	38.99282705	4.25E-10	1.13E-07
ENSG00000237543.1	-1.46549881	9.686208969	15.98300361	6.39E-05	0.003935848
ENSG00000237838.1	-1.485163018	9.685829793	16.5101252	4.84E-05	0.003163642
ENSG00000237886.1	-2.074409407	9.854527806	53.24207442	2.95E-13	1.41E-10
ENSG00000238178.2	-1.367656375	9.778308508	14.1333772	0.000170295	0.008786311
ENSG00000240040.1	-1.778144914	9.77465575	29.29938023	6.20E-08	1.16E-05
ENSG00000240498.2	-1.704230904	9.761675791	24.54557027	7.26E-07	9.76E-05
ENSG00000240990.5	2.422213792	10.11013476	23.12786913	1.52E-06	0.00018314
ENSG00000241224.2	-3.274787892	9.837785915	112.02914	3.52E-26	8.40E-23
ENSG00000241479.1	-1.546223184	9.726293257	18.61196269	1.60E-05	0.001263822
ENSG00000241732.1	-1.554400236	9.896037901	28.72106231	8.36E-08	1.48E-05
ENSG00000242861.1	1.074584844	11.200954	21.94453232	2.81E-06	0.000303292
ENSG00000243766.3	2.004922	10.02108113	16.76290075	4.24E-05	0.00282701
ENSG00000244306.5	2.210004452	10.1108263	25.80059962	3.79E-07	5.74E-05
ENSG00000244468.1	3.108644026	10.43671726	16.57699392	4.67E-05	0.003075088
ENSG00000244649.2	2.265500489	10.34098554	20.18989519	7.01E-06	0.000649823
ENSG00000245105.1	-1.325715272	9.779654877	14.5851916	0.000133963	0.007144972
ENSG00000247844.1	1.527423059	10.50118715	15.03049634	0.000105788	0.005836674
ENSG00000248538.2	2.409691609	10.25805495	14.67951096	0.000127424	0.006871534
ENSG00000249082.1	-3.217204368	10.08715329	133.1739554	8.28E-31	3.95E-27
ENSG00000249249.1	-1.200291391	9.9509326	17.48367051	2.90E-05	0.002064185
ENSG00000249395.2	2.038744745	10.28276305	24.828009	6.27E-07	8.74E-05
ENSG00000249550.2	2.100680238	9.891707798	16.48714028	4.90E-05	0.003180444
ENSG00000249669.3	-1.667879284	10.14538727	29.54692946	5.46E-08	1.04E-05
ENSG00000249859.3	1.512593341	10.32453045	16.93846258	3.86E-05	0.002632461
ENSG00000250360.1	-1.44237106	9.906239353	24.51116013	7.39E-07	9.79E-05
ENSG00000250734.2	-2.048616744	9.981322765	44.33213843	2.77E-11	8.82E-09
ENSG00000250889.2	-1.552396572	9.763355876	20.4112384	6.25E-06	0.000596199
ENSG00000250920.1	4.944994058	11.07474191	29.71739159	5.00E-08	9.74E-06
ENSG00000251026.1	1.795348699	9.826550616	14.09897116	0.000173439	0.008900385
ENSG00000251573.2	-1.720331299	9.76698482	26.53556757	2.59E-07	3.98E-05
ENSG00000253508.1	1.812146099	9.970669599	14.74280002	0.000123217	0.006682431
ENSG00000253701.1	-3.763991061	11.28465948	173.8766521	1.05E-39	1.01E-35
ENSG00000254290.1	2.029854714	10.21237078	18.5652701	1.64E-05	0.001284543
ENSG00000254341.1	1.143845268	10.75301596	19.03056132	1.29E-05	0.001049473
ENSG00000254510.1	-2.389212558	9.775493717	62.2312175	3.05E-15	2.24E-12
ENSG00000254872.2	-1.694319779	10.19502363	20.46261622	6.08E-06	0.000586269
ENSG00000255026.1	1.743552476	10.74258092	21.38948095	3.75E-06	0.000376597
ENSG00000255248.2	-1.33042501	10.31749021	27.33645443	1.71E-07	2.81E-05
ENSG00000255435.2	-1.675466193	9.891212118	34.38877369	4.51E-09	1.03E-06
ENSG00000257151.1	-1.552812884	9.788942747	21.92872289	2.83E-06	0.000303292
ENSG00000257698.1	-1.131745618	9.985399567	16.41619362	5.08E-05	0.003279414
ENSG00000257893.2	-2.322122631	10.18711923	25.26245017	5.00E-07	7.24E-05
ENSG00000257935.2	-1.260577771	9.650119335	16.36076227	5.24E-05	0.003354074
ENSG00000258441.1	-1.20106028	10.10466075	24.06942941	9.29E-07	0.000116705
ENSG00000258689.1	-1.469393097	9.851300899	20.38328512	6.34E-06	0.000598982
ENSG00000259153.1	-1.195559904	10.06231903	19.78935756	8.65E-06	0.000783749
ENSG00000260035.1	-1.65810586	9.681241287	21.68963174	3.21E-06	0.000332538
ENSG00000260402.1	-1.415801441	9.656177224	17.8153272	2.43E-05	0.001801079
ENSG00000260581.1	-1.39147624	9.664102724	15.69200237	7.45E-05	0.004446698
ENSG00000260912.1	-1.692536952	11.16286831	60.566701	7.11E-15	4.85E-12
ENSG00000261012.2	-3.151312555	9.711685801	88.08719421	6.26E-21	7.47E-18
ENSG00000261068.1	-1.851190239	10.31817868	52.96268385	3.40E-13	1.55E-10
ENSG00000261123.1	1.133898972	11.39405351	19.20496323	1.17E-05	0.000983032
ENSG00000261373.1	1.78462726	11.01299472	36.32023997	1.67E-09	3.99E-07
ENSG00000261521.1	-1.332337512	10.25771671	21.39165578	3.74E-06	0.000376597
ENSG00000261625.1	-1.337272704	9.996156794	19.75271247	8.81E-06	0.000786227
ENSG00000261760.2	-1.762776753	10.97891958	63.25729263	1.81E-15	1.57E-12
ENSG00000262001.1	1.634310315	10.10684883	16.78444473	4.19E-05	0.002820611
ENSG00000262445.3	-1.69841282	9.756739302	23.950454	9.88E-07	0.000122532
ENSG00000262745.1	2.012141397	10.04958652	15.62937067	7.70E-05	0.004539679
ENSG00000262756.1	-2.046449537	9.682960214	36.12139072	1.85E-09	4.32E-07
ENSG00000263400.2	-1.493962093	9.774567427	19.12845594	1.22E-05	0.00101339
ENSG00000263429.3	-2.073344513	11.25641985	62.76362652	2.33E-15	1.85E-12
ENSG00000263677.1	-1.91135556	9.707404506	30.38394743	3.54E-08	7.05E-06
ENSG00000263934.2	1.06050639	12.22708649	15.54737202	8.05E-05	0.0047118
ENSG00000264016.2	-1.574897836	9.785678146	22.37103996	2.25E-06	0.000246565
ENSG00000264940.2	1.087119893	11.15170981	13.9222908	0.000190526	0.009687422
ENSG00000265369.2	-1.946759425	9.706630365	31.77285973	1.73E-08	3.68E-06
ENSG00000266010.1	-1.041758416	10.08492241	16.30211769	5.40E-05	0.003413669
ENSG00000266176.1	-2.127426395	9.735236198	41.83073709	9.95E-11	2.97E-08
ENSG00000266729.1	-1.49850545	9.67765829	17.08499965	3.57E-05	0.002472259
ENSG00000267015.1	-2.091619476	10.13026305	53.67938207	2.36E-13	1.19E-10
ENSG00000267034.1	-1.393300633	9.751662243	15.30977113	9.12E-05	0.005215075
ENSG00000267047.1	-1.84421739	10.16899369	58.0590645	2.54E-14	1.52E-11
ENSG00000267082.1	-1.508842669	9.989712019	33.31407359	7.84E-09	1.70E-06
ENSG00000267308.1	2.654075696	10.74198306	22.47687629	2.13E-06	0.00023606
ENSG00000267405.1	-1.25862307	9.811335223	13.90071998	0.000192725	0.009687422
ENSG00000267505.1	-1.278790213	9.796786639	13.91726566	0.000191036	0.009687422
ENSG00000267532.2	-1.775266761	9.895957344	40.01793425	2.52E-10	6.86E-08
ENSG00000267709.1	-1.781224939	9.819946767	24.19282911	8.72E-07	0.000110921
ENSG00000268307.1	-2.839344179	9.810378735	70.2366352	5.26E-17	5.58E-14
ENSG00000268388.1	-1.463759771	10.46064112	42.37783165	7.52E-11	2.32E-08
ENSG00000269186.1	-1.84507463	10.10088332	67.35807751	2.26E-16	2.16E-13
ENSG00000269899.1	1.290977828	10.55920984	17.38974256	3.04E-05	0.002152678
ENSG00000269900.2	-1.108713328	12.90363542	18.44952797	1.74E-05	0.001353869
ENSG00000269936.2	-1.6360224	11.0378751	28.79098436	8.06E-08	1.45E-05
ENSG00000270210.1	-1.102636766	9.986122793	15.46829149	8.39E-05	0.004883141
ENSG00000270403.1	-1.458500003	9.689974942	15.72394511	7.33E-05	0.00442758
ENSG00000272143.1	-1.44926085	9.853911577	21.90843077	2.86E-06	0.000303292
ENSG00000272463.1	-1.537753634	9.837278493	24.22629158	8.57E-07	0.000110483
ENSG00000272763.1	1.30318898	10.95172444	18.12889516	2.06E-05	0.001563901
ENSG00000272780.1	-1.327555662	9.85056573	17.50153973	2.87E-05	0.002060249
ENSG00000272872.1	1.893514716	9.977191502	16.98183707	3.77E-05	0.00259151
ENSG00000273338.1	-1.012532073	10.11170324	16.22829394	5.61E-05	0.003516902
