# Supplementary material for: Identification of novel key regulatory lncRNAs in gastric adenocarcinoma
Source: BMC Genomics. 2022 May 7;23:352. doi: 10.1186/s12864-022-08578-6 (PMC9080188; doi:10.1186/s12864-022-08578-6)
Supplement: Supplementary file 1 — Additional file 1: Supplementary File 1. List of mRNAs that were differentially expressed among normal and tumor samples. Supplementary File 2. List of lncRNAs that were differentially expressed among normal and tumor samples. Supplementary File 3. Nodes of the STAD lncRNA-mRNA network. Supplementary File 4. Edges of the STAD lncRNA-mRNA network with their correlations and p-values. Supplementary File 5. Hub nodes attributes. Supplementary File 6. Cox Regression Results. Supplementary File 7. Related hallmarks of hub nodes. [file 12864_2022_8578_MOESM1_ESM.zip › Supplementary 1/sup1_diff_mRNAs.csv]

	logFC	logCPM	LR	PValue	FDR
AARS	1.63784494116605	8.04136306427035	14.0146387397516	0.000181392925573643	0.000329185484998572
ABCA1	-1.79910925055079	4.39853404195275	29.4209933916596	5.82432832888547e-08	1.61784219433569e-07
ACR	1.12249282929692	6.10730774746245	97.0567803133694	6.73674660393087e-23	1.34554483508869e-21
ACTG1	-1.37239218023886	5.60158322850272	63.0287702335399	2.03709230833931e-15	1.49900509662995e-14
ADARB2	1.18858285368121	8.23982508454022	38.7279784326959	4.87175624648787e-10	1.74929674532799e-09
ADH1B	-1.27243085311621	3.91506666878294	25.2949965669478	4.91983298482789e-07	1.22283378387418e-06
ADK	-1.40244123852951	9.91762255939225	36.3823160455107	1.62167935130608e-09	5.49096373694001e-09
ADORA2B	-1.51535595323108	3.62413443813088	24.370672212385	7.94693557325817e-07	1.92117740029307e-06
PARP4	-1.9481599897226	10.8010382261523	28.6768467947111	8.5520117544885e-08	2.33587915687311e-07
ADRA2A	1.36786091626563	6.45599316263064	110.624305839665	7.15173043871597e-26	2.17173135629968e-24
AP1G1	1.02040764466278	4.61118031407515	30.873427819924	2.75417107844265e-08	7.97723008520874e-08
AFP	1.32489705929312	3.1088386158889	53.436652247553	2.67067298581547e-13	1.46969798738562e-12
AGL	-1.28707347095181	4.56926822410968	55.8835799934251	7.68920929756556e-14	4.58279605647979e-13
JAG1	1.70729596920761	5.73586576183124	50.7224712360388	1.06394429927727e-12	5.41329051739934e-12
AGTR1	1.24188851118581	7.30835986601393	83.1652924720684	7.54712466333385e-20	9.44939433127489e-19
APLNR	1.0132922172967	9.36147099359138	98.3643526680531	3.48068885392747e-23	7.14339538186766e-22
AIF1	1.66762274459825	3.80323281498415	22.1005404216695	2.58736893934879e-06	5.86261140061347e-06
AKT2	-1.72583724503197	4.84823408648512	32.8546140620997	9.93150672048633e-09	3.03507930788633e-08
ALOX5AP	-1.76210376297748	5.22617410765298	26.1233470450771	3.20287743012471e-07	8.14186001271474e-07
ALOX15B	-2.02299047138209	4.08110143306035	19.696432464119	9.07706631079861e-06	1.93753791386035e-05
AMBN	-4.47720796686432	3.32772634531554	58.292920631969	2.25855366045575e-14	1.42588462985123e-13
AMY2B	1.06423714920389	8.04133981835528	89.5384529250543	3.00735983371497e-21	4.58722761084864e-20
ANXA3	1.51888243655528	3.24371371941781	14.9510561687141	0.000110336282936528	0.000205628101856994
BIRC2	1.104156889853	9.12308874525728	96.0800046253487	1.10333524285153e-22	2.10466901530264e-21
APOBEC1	1.00406052154004	4.36114424689049	60.2874860030389	8.1966861019993e-15	5.52843823422284e-14
APOE	4.17904138686241	4.44886952814227	149.174148347696	2.62708707444866e-34	4.0069048537784e-32
AQP3	2.29887288245821	6.73133443746321	36.2107931332423	1.77087066665861e-09	5.97201660499797e-09
AR	1.2773753191339	6.18725152234861	30.1948223460286	3.9075124217367e-08	1.11162848080861e-07
ARF1	1.04810747698406	8.47891252879959	58.5897296240965	1.94227708334935e-14	1.23785579357621e-13
ARF4	1.11424836282314	8.40912968550696	63.4376514692087	1.6552378297722e-15	1.23562859572872e-14
ARNTL	8.08898063424038	7.38814119479946	25.02733790948	5.65231887503308e-07	1.3910052061e-06
ART1	-2.49181438291839	6.6576066006842	82.3915917374006	1.11627655329113e-19	1.35712535310449e-18
ASGR2	-1.78055307182886	4.09424208325598	22.3434731911325	2.27986572569488e-06	5.19354340975503e-06
SERPINC1	-4.21544678164781	8.09222901053746	169.007726201469	1.21868821583729e-38	3.89457934118288e-36
ATF1	-1.05202509849226	5.0199181377698	40.5752009806274	1.89192635969939e-10	7.20994764335186e-10
ATP1B2	-1.82882147591164	3.68193979047993	22.6719477345591	1.92152749906997e-06	4.4192498445026e-06
ATP2B1	-3.84689537070878	4.63121077019531	102.809214375601	3.69029110714036e-24	8.72026183803483e-23
ATP5A1	7.53799638837522	4.84675717504538	55.3014286142493	1.03393418000907e-13	6.06960845327075e-13
BAD	-1.09911670745517	3.31057270581558	34.1825316945939	5.01773536612581e-09	1.59668193656094e-08
BAI1	2.41138436778132	4.81101698165144	96.9465430372334	7.12245747301706e-23	1.41416603850348e-21
BAI3	2.18492307602556	4.02601319838314	29.2394604374191	6.39632003869703e-08	1.76721711731971e-07
NKX3-2	-1.65919693343927	4.99794799637574	40.4508085551672	2.01628992036266e-10	7.64357473296772e-10
BBS2	-2.16739658381229	10.1699403486658	38.277998031504	6.13504841231994e-10	2.17345190631498e-09
BCAT1	-1.52624287560058	5.70760423630417	113.491609303417	1.68392417038899e-26	5.67880156154801e-25
BCL2	-2.61308457360337	8.86177335741559	133.347487120473	7.58945829378542e-31	5.78782438745386e-29
TNFRSF17	1.02491893092372	8.87504415260125	34.2229032154781	4.91471170838891e-09	1.56687079691202e-08
BIK	1.11343391760708	5.84871148561829	80.0978767855602	3.56315083596406e-19	4.05981413584971e-18
BMP1	-1.0005640184645	4.6222985573711	26.3666088343224	2.82380208010282e-07	7.21650257409368e-07
BPGM	2.01785350287881	5.05804793814175	79.477967883002	4.87632877873388e-19	5.45417373901384e-18
BRDT	-3.37385207137167	7.39074333151293	58.6273341975784	1.90550688843092e-14	1.21673232428733e-13
ZFP36L2	9.85309311586687	5.23858684175309	30.4341011283556	3.4540257681493e-08	9.90173726187525e-08
BSG	-6.05905021238329	7.25901819948253	145.028915035625	2.11660302430472e-33	2.95927560335603e-31
BST2	-4.36617185925542	7.55058537649101	116.787559688337	3.19523766436884e-27	1.20467640256064e-25
KLF5	3.21209023533922	5.81567249227435	81.1353222184271	2.10778687867643e-19	2.49477208867681e-18
TSPO	-5.29407645764209	4.74180213648405	93.2843646790141	4.52956245828211e-22	7.7943317070593e-21
C1R	2.15371615478446	8.7651891204269	49.553787843971	1.93006856715337e-12	9.44762228604396e-12
C2	4.94471296894534	3.17686949539799	22.9494117423629	1.66321097057183e-06	3.85687934468125e-06
ZNHIT2	-2.27823831125702	6.76978698964825	73.7965594614587	8.65974077900477e-18	8.31409447323334e-17
TMEM50B	1.82593063764791	3.65650474529071	25.6642075967873	4.06293157502485e-07	1.01740051492507e-06
DDR1	-1.92733632463084	2.95525602415518	66.8944258621909	2.86443697524654e-16	2.36157697062402e-15
CALCA	-1.47150830816334	9.20055760209447	85.5758971712208	2.22976843950849e-20	2.99048440116435e-19
CAMK4	1.21838674503223	5.79411703543575	30.9110226065064	2.70133160884748e-08	7.84789455713222e-08
CBFA2T3	1.85868875583155	5.10100824473308	31.6861619601873	1.81208782692066e-08	5.37380530555218e-08
CCKAR	3.37271084389437	3.800362549496	12.9865283675589	0.000313740138314769	0.000552482306016902
KRIT1	3.0262592422531	5.9950412958744	44.4232754935616	2.64523376684698e-11	1.12001033497224e-10
CD3D	1.54479519583039	8.14320791839003	33.1288874648568	8.62477856189692e-09	2.66304936968016e-08
MS4A1	1.24574234165546	7.08883717549101	124.771121596729	5.71168988824376e-29	3.0912218419358e-27
CD36	-2.71849412202843	4.48342664993582	63.0164659041952	2.04985766251029e-15	1.50509789640115e-14
CD40	-1.67149073070803	2.98053697997349	57.8825135432999	2.78249645530147e-14	1.73867166774005e-13
CD151	-1.24038921271415	8.47751369757646	44.1518811019861	3.03859652556856e-11	1.27689550927305e-10
CDK1	-5.2070273356774	5.97633337818354	78.1417393180017	9.59058627227015e-19	1.03643195609026e-17
LRBA	-5.44279071568441	5.80998569005427	110.399804900175	8.00929662839577e-26	2.4211887240164e-24
CDK8	1.20877436849119	6.87070213558346	105.047252891835	1.1925768073502e-24	3.06643025062345e-23
CDX4	1.5783943987082	5.92780936022621	120.116063626789	5.96656552956378e-28	2.6281437515659e-26
CEACAM3	7.01489353030306	3.6432360775405	82.5922787189879	1.00850253680614e-19	1.23279790974608e-18
CHI3L2	1.00589782526553	3.55331562805194	41.1173976333508	1.43354612278241e-10	5.54177881912025e-10
LYST	2.0622659289696	5.66522581657185	41.4852051057766	1.18766361529589e-10	4.63935420387121e-10
CHRNB1	1.13138969194877	8.80299331821267	35.2699613144695	2.87025088073892e-09	9.40539729523383e-09
CHRND	1.2449278126668	3.68342598561034	22.445579053365	2.1618249915208e-06	4.94478783847857e-06
CKMT1B	1.27403002187519	5.2112951025824	86.2226608701172	1.60774754543979e-20	2.2155223362313e-19
CLK2	1.19294547476117	8.72266200842931	18.9791913608868	1.32151828443869e-05	2.76369872448365e-05
CLPS	3.04991842999555	9.71410846904365	135.19471814287	2.99326482916049e-31	2.36327061982307e-29
CCR1	1.46301580841225	3.83142563546852	73.1916961497635	1.17649699301609e-17	1.11517956499025e-16
CCR4	1.32401283754905	5.86339390042751	94.9645021106385	1.93830060471911e-22	3.56083017510378e-21
CCR6	1.23011004500992	4.72962274578142	27.3712580226756	1.6790840637729e-07	4.41895417724702e-07
ABCC2	2.30419854567089	4.5448007707064	107.431381669791	3.58091364814471e-25	9.84898011995868e-24
CNTFR	1.67206696558092	6.30163031098795	138.53976457839	5.55322218743415e-32	5.24896818308037e-30
COL2A1	-1.92195787469519	3.43832791294682	22.2575029755496	2.38425312399458e-06	5.42213578960611e-06
COX6C	1.96504337296865	5.49710457270586	124.858700353033	5.46508747828699e-29	2.98180504608e-27
COX7C	2.62831116787441	5.007006993854	137.690626261166	8.51627075604492e-32	7.82913603339965e-30
CLDN3	1.1084091494129	7.37706380351529	24.183644976905	8.75728075912898e-07	2.10731468729237e-06
CPS1	-1.34334969818031	6.89455889411239	68.4355764720515	1.31091069372178e-16	1.13233081651864e-15
CREBBP	2.59712366386517	5.93150238109371	132.524528673221	1.14878489176025e-30	8.52189733510431e-29
CREBL2	2.52783088910585	5.46691313061317	130.412370295291	3.32909092147131e-30	2.27974787489735e-28
CRH	1.52120834118188	4.97609593902587	110.094812208454	9.34142198467502e-26	2.81122345018628e-24
CRYBA4	1.60719886368794	7.1254530347305	43.3934087765937	4.47693612788477e-11	1.85118412533794e-10
CRYBB2	1.3276294585882	10.214891853658	20.2969291200542	6.63069212431486e-06	1.43451240639191e-05
CRYGA	1.11102088153375	4.72704048011295	22.9692431388333	1.64614106501097e-06	3.82257878452894e-06
CRYGC	2.53250296464924	7.55294801005736	49.0389310831283	2.50932280246259e-12	1.21413592843017e-11
CRYGS	5.81139499689405	3.4527824596459	65.1383471825997	6.98200956203489e-16	5.48026504921826e-15
CRYZ	1.73838382404878	3.89468539797574	20.8873353176546	4.87104525411275e-06	1.06968536323137e-05
CSF3R	-1.28208389528308	6.87026103219629	11.5150245117604	0.000690359211820614	0.00116260995496315
CST3	1.26998000392985	5.20008329087883	43.9981964838802	3.28678574057574e-11	1.37774010649618e-10
CTH	-3.63402365744297	3.13308646025363	60.3169208929885	8.07502469290474e-15	5.45735052508396e-14
CTNNA1	-1.35268659779605	8.38285412306883	21.401354318206	3.72507967148086e-06	8.28055968045978e-06
CTSZ	1.13988477113064	3.09445554060674	9.35202119395024	0.00222739691246851	0.00350646509021257
CYB561	2.29069400222825	4.00536410971925	57.8202722865117	2.87194623996825e-14	1.79122966695417e-13
CYP2B6	-1.86267033799091	3.0929202432123	65.7739567529657	5.05720958936177e-16	4.04999207090774e-15
CYP3A4	1.61775747586174	7.18032840667626	132.629972187267	1.08936082726886e-30	8.21427023797905e-29
CYP4A11	6.05745418778641	4.82530788586235	35.4281935426734	2.64628530305033e-09	8.70550032782881e-09
CYP11B2	5.74475743711342	3.24966144317506	12.7658161339082	0.000353011537140608	0.000617425182629821
CYP26A1	-1.41243541584654	10.2622711387042	38.9074982516105	4.4437046148813e-10	1.60590746744579e-09
CD55	-3.54022973653183	4.73757707784949	30.5584882838814	3.2395142493156e-08	9.31863700263908e-08
DGKG	1.02511628206669	8.26556101127493	72.5372671140748	1.63907339760842e-17	1.52775299602085e-16
DECR1	1.38778959416883	6.4637014555889	136.707580082964	1.39716989544848e-31	1.23373778530983e-29
COCH	1.18108522955335	6.28758082346848	90.0406903640154	2.33311940906232e-21	3.59118448491221e-20
NQO1	-2.47606430346942	3.82083441973613	52.704109271479	3.87778921751673e-13	2.080243280476e-12
DIO3	-1.07739778653654	7.4400033419934	24.6243491067861	6.96658941761636e-07	1.69639991225049e-06
DLST	1.83683840506162	7.67932145840333	139.865845462488	2.84806788714704e-32	2.8959672107036e-30
DMD	1.51783866442919	6.51040139143819	154.307151217152	1.98428757470364e-35	3.50435629311478e-33
DNAH8	1.80358686751712	8.47007738849195	136.355045716157	1.66860618048557e-31	1.41747038952388e-29
DNASE1	-2.02529723448854	6.58648698326889	267.197197767739	4.63211560934008e-60	1.03620426180938e-56
DOCK2	1.19698301046137	6.1819592976599	36.8807635477188	1.25578870908451e-09	4.30418693905318e-09
DOK1	1.83669739726063	6.21921241144092	87.6637991247019	7.7581403717435e-21	1.11967483945743e-19
DPAGT1	1.82871809906879	6.33692642896602	93.2625716195595	4.57971294354134e-22	7.84042182757804e-21
DPYS	3.42443439901281	5.2928851915746	67.9466241467826	1.67981764712641e-16	1.42880307095885e-15
DPYSL3	2.00852427829272	5.50397317705224	114.417453725703	1.05570698290875e-26	3.74859765201091e-25
DSC1	1.48876582024258	8.18568223464321	122.240787381566	2.0445577804993e-28	1.00153483685626e-26
ECT2	-1.10408195820113	4.39592489254446	19.0468804723353	1.27546104189487e-05	2.67237560167233e-05
EDN2	1.14017338663497	4.26358754784191	28.3566950583352	1.00897252709379e-07	2.73382658430516e-07
MEGF6	1.06385286804026	5.57421971598514	13.7977618883189	0.000203578601080357	0.000367262363400611
MEGF9	1.13571290728093	7.47315465709972	61.500864078313	4.42548900546745e-15	3.11315059912915e-14
EGR1	-1.32871201171298	3.1678194122681	19.2158167752557	1.16742109917153e-05	2.45983139608795e-05
EGR3	-1.05556496672426	4.6215147063588	43.4226668184757	4.41049474545677e-11	1.82534820971297e-10
ELK1	-2.1729412112962	6.36606481600619	54.6974318800982	1.40589886671811e-13	8.05720520456465e-13
MARK2	1.0261134406105	7.6596222849482	57.5510047581104	3.29327642149852e-14	2.03322705286813e-13
CTTN	2.34720222615227	6.34644345434701	121.869713453519	2.46505630202257e-28	1.164999495977e-26
ENSA	3.15588525845718	6.28280416659789	77.2998027035533	1.46880702974724e-18	1.54501002768554e-17
EP300	1.84167394482586	6.29653031125066	68.5938644240139	1.20979927773316e-16	1.04896162181747e-15
EPB41	1.98902253099774	4.14053558828551	80.9319819573215	2.33621969673126e-19	2.74577414794457e-18
EPB41L2	1.91573272675065	7.64723248196625	94.3406360825172	2.65640572344834e-22	4.74126032182494e-21
EPHB6	2.15332566142042	6.41718442863521	47.0467016242939	6.93152110152493e-12	3.16660572582259e-11
EPOR	1.20877664306758	3.62578990051085	33.4483889271234	7.31803715324537e-09	2.27472660191893e-08
EREG	1.68186427153718	6.99940322464457	52.3743914467028	4.58666190886621e-13	2.44488388168397e-12
ESRRA	1.19744059346703	5.73924592052395	93.7293758250599	3.61751952321752e-22	6.3057593559254e-21
ETFA	1.15349915820887	7.38039351808178	61.6261702113447	4.15262504104317e-15	2.93041710309577e-14
ETS2	2.28895633806057	7.95926746813995	59.0002288391387	1.57653630682065e-14	1.01732068798783e-13
EXT1	3.32490202976452	5.18368866988054	52.1557242841692	5.12691791979037e-13	2.7113275145558e-12
EZH1	1.85348302696008	4.565755321828	84.5716173736473	3.70546540833268e-20	4.82861715637293e-19
FABP6	1.66297845724488	10.8181627149312	14.6754620947281	0.00012769792912052	0.00023673502826735
FANCB	4.39308392961704	7.99442224132963	24.1835500954556	8.75771220810373e-07	2.10731468729237e-06
FBLN1	2.16743138510721	3.87789380471749	95.3929292347594	1.56110262957799e-22	2.93461057341678e-21
FBLN2	2.67756297784578	5.62520521340122	139.744767195402	3.02710586824099e-32	3.03207574354705e-30
FBN2	2.86793461894581	7.3187548299509	149.46854770895	2.26529040768408e-34	3.61961045856377e-32
FCGRT	-1.57526776840461	6.26056246972545	53.9898939464478	2.0152346823707e-13	1.12608159478682e-12
FCN1	1.09609652987048	8.25156620957778	46.0935265669274	1.12740353325564e-11	5.01391988845501e-11
FDFT1	1.36909707513227	6.50457890377303	12.0901095853316	0.000506899949217769	0.000866481293734195
FGF9	1.79963819933557	6.01443936409402	64.6403838653405	8.98939376959932e-16	6.95020986034344e-15
FGL1	1.82422179669918	4.725156538172	126.892736836328	1.9609042701937e-29	1.13445073769568e-27
FKBP1A	2.83864747860148	6.11355487451926	60.9668993841184	5.80425459108729e-15	4.00332503194109e-14
FKBP4	4.37729143964064	3.75283548123865	47.2027019606021	6.40121426330558e-12	2.94035242443831e-11
FOXI1	1.78105197060771	5.29801217952544	91.2857917775705	1.24350310140002e-21	1.99644720418553e-20
FLT3LG	-1.05801315557873	3.13851606883274	8.41434202898404	0.00372272497934144	0.00569352947501376
FMO3	1.85117736921232	3.30490031780964	88.6211649251696	4.78145883103943e-21	7.0991969502446e-20
MTOR	-2.07607177945885	7.70502045280049	81.3857493570504	1.85692119624568e-19	2.20953867872425e-18
FUT1	1.71231431689743	5.99437657351055	111.608066958627	4.35412359633924e-26	1.35909411418757e-24
FUT3	1.82958886599234	6.11323711383227	85.2409373952066	2.64136312878012e-20	3.48255166154094e-19
G6PC	-3.08935351164822	5.74755358483069	28.099056282584	1.15262050617812e-07	3.092857343847e-07
GABPA	2.03541460992174	4.78282839058476	53.4719769638602	2.6230796336805e-13	1.44527811343430e-12
GABRA1	1.68407301600364	5.42919696246462	85.890605624878	1.90170077970422e-20	2.5834643588249e-19
GAS6	1.08237134114387	4.35900550965942	25.174463716336	5.2371076358879e-07	1.29547472703442e-06
MSTN	-2.08702599102633	9.23074153042976	36.5629740155487	1.47812862657819e-09	5.03794881308594e-09
GFER	-1.05946635969912	3.21533504811609	10.1801180372277	0.00141963092969228	0.00229625046256083
GGCX	-1.3690675963587	3.12500153023449	11.8226116533148	0.000585157249210001	0.000992416047371321
GGT7	3.60039343539764	12.6843281409735	129.709889143168	4.74267070594171e-30	3.09010321432765e-28
CSH1	2.46054983486488	11.6078046798386	85.8032649727424	1.98757726895046e-20	2.6838291854983e-19
GHRHR	2.61825117077099	11.8164681338484	87.5637438038673	8.16069207052255e-21	1.17524473144371e-19
GIF	1.65235447618478	9.85416326516087	75.942356809674	2.9206740648064e-18	2.98790299526155e-17
GJA5	1.66711277126956	4.03808617535249	20.4828061922768	6.01693304646529e-06	1.30805434644731e-05
GJB1	-1.72893153013673	5.14294044238566	48.4194526954086	3.44137462482958e-12	1.62870698922647e-11
GJB3	-2.69381481710827	4.02506259533706	86.0849432380506	1.72370263053528e-20	2.36076905173924e-19
GK	1.84873997261299	9.22556220886305	60.8363482238262	6.20221189717505e-15	4.26029109948227e-14
GK3P	2.44513379329435	8.45176620419389	112.218096494094	3.20089282040125e-26	1.02291389131966e-24
GLDC	1.32463990601909	10.2740264907553	33.1036624345704	8.73739877548997e-09	2.69346270933914e-08
GLI2	2.10764599588548	5.98363745376649	40.9986927454307	1.52331075675658e-10	5.87187736277622e-10
GLS	3.00977936537985	4.8775796754108	28.0641739366171	1.17358408302104e-07	3.14533657394337e-07
GLUD1	7.81866952136596	6.01486593327282	179.355153780094	6.70220602977817e-41	2.49880581476896e-38
GLUL	7.66411701581057	5.38639881004735	122.97709599889	1.41067967582078e-28	7.11809872513778e-27
GMDS	2.61834721357306	3.72701502909175	17.7870295667349	2.47061745629302e-05	4.9933699477659e-05
GML	1.85998594031954	8.89293699731418	55.3747328583923	9.96086366127935e-14	5.86895136355098e-13
GNAT1	5.12895481423573	5.57009097082025	57.3833202013968	3.58635846865391e-14	2.20201753734093e-13
GP9	-1.60845248445244	3.17599711485693	79.5553091173389	4.68913075819212e-19	5.27114849551546e-18
CXCR3	2.39350768878626	5.68289098166326	22.74569316578	1.84918106940149e-06	4.2645546930424e-06
MCHR1	1.0543471328199	8.35102776901469	41.9655521041987	9.28955972153034e-11	3.68017917893684e-10
GPR26	-1.00507620695001	5.96261491691343	16.1075521548736	5.98449101126898e-05	0.0001152091772135
GPR32	1.38715196674549	8.01965209305962	12.9580531331369	0.000318548268196358	0.000560507712880118
MLNR	1.35958111042981	6.18877577843874	24.1743148405251	8.79980932352038e-07	2.11516906769861e-06
GRIA2	-1.96426450334159	5.47090372589825	40.8744403412752	1.62330386261808e-10	6.23939989806984e-10
GSTM2	-2.13534702633875	5.23625233148176	81.2387831840094	2.00027700572672e-19	2.37170653452862e-18
GUCY1B3	1.57872776406306	7.98204689001916	121.111208955957	3.6130026115508e-28	1.67219727766327e-26
GYPC	1.05703697255964	3.45656536007258	18.5221229064662	1.67943590492371e-05	3.46683923652507e-05
HBM	2.15887090701398	8.48271239915306	75.3039453125545	4.03552464380082e-18	4.06642730999209e-17
HBE1	-1.2293170934291	6.9431402834191	33.6226002355362	6.69107724309103e-09	2.09049438446853e-08
HBG2	-1.64721008131866	9.60294158308519	68.6723617643381	1.16258909106475e-16	1.01195011545208e-15
HCK	8.38734008394256	7.31564417991744	159.648000130135	1.3506927896517e-36	3.12568941770778e-34
NCKAP1L	-4.40962289755645	6.66425040560825	195.276670019189	2.24196354621438e-44	1.67175748429385e-41
HEXB	-2.37856581464155	8.96002462166806	155.527631461632	1.07372075556358e-35	2.05878285445347e-33
HGF	1.03001230226178	5.49157963335893	114.997150129797	7.88106427685212e-27	2.82833274662859e-25
HLA-DRB5	1.39897118795837	5.62478359607109	119.417381901374	8.48570002398658e-28	3.65048287570346e-26
HLA-J	1.28849852348683	10.9027976967506	52.8387527610195	3.62086174233494e-13	1.94864500022532e-12
HMGCS2	2.10718971365576	5.17435511204746	27.8780011089382	1.29210521824353e-07	3.44646984087136e-07
HNRNPH3	1.15043576231248	6.66577677345643	24.1911046203383	8.72342657608315e-07	2.10132504494235e-06
HOXB7	1.74161449723927	4.85812980328098	11.2119830885712	0.000812708247867053	0.00135471561138495
HOXC12	-1.74832836049033	5.60458730421842	43.1844759277596	4.98143570988964e-11	2.04592503360278e-10
HOXD13	-4.10738960323514	4.50414407355719	103.773455434812	2.26823839757738e-24	5.59637789931684e-23
PRMT2	6.78848237080242	3.48888437887188	30.8309600655044	2.81510600025882e-08	8.14317946885212e-08
DNAJA1	1.11738875863837	7.59250799181934	24.0229544074624	9.5194023786635e-07	2.27677093638752e-06
HSPA5	1.13834734973766	4.21284753674356	10.2983729176722	0.00133147557748956	0.00216147377855163
HSPA9	1.55145547432172	8.97210591760063	31.4809781345717	2.01403629204862e-08	5.94118573887397e-08
DNAJB1	-1.80605268267332	3.24883783569391	62.4211893729965	2.77323288967615e-15	2.00335478176713e-14
IDH1	-1.04676245239567	9.35052099976946	27.0227237319244	2.01077656117523e-07	5.23238522762581e-07
IDH3G	-1.72448745353801	6.93180466501503	113.9373108821	1.34493999248017e-26	4.67662812929243e-25
IFNA4	-1.97558161326784	5.88544949377758	62.1981446223087	3.10580399708944e-15	2.23159000261961e-14
IFNA6	-2.01356717645345	5.54027714136332	48.8826860386919	2.71738952037324e-12	1.30074187383914e-11
IGFALS	1.0071808100306	8.16032176995553	123.481904705388	1.0937924779332e-28	5.73471978078883e-27
IGFBP2	1.24287155458545	5.55415943148627	118.603625808716	1.27894948283626e-27	5.36439373707135e-26
IGFBP4	1.6209610506663	5.58929064303006	88.5451122168573	4.96886843787167e-21	7.34495067985832e-20
IGFBP6	1.01791440432113	7.75979495487008	99.7722888725812	1.7096571075903e-23	3.67740668238414e-22
IGLL1	-5.53985695395194	5.42906377154546	72.2873653869029	1.86034662314081e-17	1.72441798175386e-16
IHH	-4.42568489805083	4.33162145245794	47.0803545411792	6.81352148013272e-12	3.12233203289936e-11
IL1RAP	-1.82870172154958	10.8694891071356	20.1078904407184	7.31940856591092e-06	1.57488140063572e-05
IL2	-2.54705612784493	6.11269526354646	163.021019733589	2.47530794626972e-37	6.64471665096643e-35
IL4	1.29170712117642	3.57060300926749	100.848877943638	9.92760319360766e-24	2.1701675906287e-22
IL6	2.74519122044364	4.08427383978169	45.0731035210125	1.89814597961791e-11	8.20248401108553e-11
IL7R	1.05694852811867	6.99754263284067	33.7470440789517	6.27643403168493e-09	1.96735865421007e-08
ILF2	1.72191694348294	7.00047959555119	165.435174299037	7.34933174080127e-38	2.24188024147806e-35
EIF3E	-1.75292289164732	5.80167441248176	53.930283238233	2.07731162921533e-13	1.15787693884253e-12
IRAK2	1.1171186455087	5.28044834337331	19.1665001208449	1.19797440508102e-05	2.52025273746041e-05
IRF1	-1.57905026361613	6.21477083428096	64.1348529766383	1.16187844584133e-15	8.85058598188558e-15
IRF7	2.56091944332727	4.02185065292978	142.895990756856	6.19401270111009e-33	7.42286057806247e-31
ITGA5	-1.49527943038236	4.53330861618188	39.9754962933581	2.57168774301595e-10	9.62554179775796e-10
ITIH3	1.58091193710001	7.23299940055314	133.723838945761	6.27890423047452e-31	4.84341681502466e-29
ITPKA	3.13098947145425	3.96437420134746	93.5883054228248	3.88476153253295e-22	6.73659809943891e-21
KCNA2	1.14582111935328	5.63790090806181	108.265361521634	2.35097508905133e-25	6.71378460537168e-24
KCNA10	-3.55189300672311	4.69548721579615	225.588031749745	5.46460863569842e-51	5.23899836488173e-48
KCNH1	-1.86128817911537	4.57738866629592	13.4299113929372	0.000247643811436657	0.000442004685784949
KCNJ14	1.59532681951155	5.05589592125443	29.7456435492611	4.92612054285185e-08	1.37861530288068e-07
KCNN1	-1.31355487497895	7.24750438142738	34.0340608887248	5.41557175785577e-09	1.71352673583074e-08
KCNN3	-3.27240330070861	5.01719554639014	74.4631811146477	6.17798074197951e-18	6.01747877495276e-17
KCNS2	-3.16373127974085	2.83704272477289	45.2687770483203	1.71765785152938e-11	7.45614608125074e-11
KDR	1.43488685269104	9.26852773029821	43.727531104528	3.77424847820528e-11	1.57127677029998e-10
KHK	-2.92650104916546	6.43171264782821	47.6165617848172	5.18287689848351e-12	2.41208646780325e-11
KIF3C	-1.34421302378708	7.25683423064335	67.2661041012145	2.37225107855888e-16	1.96545394916156e-15
KLRC2	1.11885457532065	5.44883870161217	59.8256295272693	1.0364482784061e-14	6.86634195102007e-14
KLC1	-1.35530080676697	8.6018281186363	58.1098721115465	2.47879247353214e-14	1.55906057074734e-13
KPNA3	-1.49351186043	5.49667583078044	66.9279216174377	2.81617790167189e-16	2.3246457439262e-15
KRT16	2.1526345719879	5.30238986424027	119.453296703472	8.33344604466809e-28	3.60811331650113e-26
KRT31	1.81354366697578	5.31122507258366	185.484138897512	3.07685485553948e-42	1.71651795137832e-39
KRT34	1.2728669654122	4.18093357332601	46.0239635138095	1.16815339276176e-11	5.18141270246146e-11
KRT81	1.02309252329685	4.40765968483615	93.2951623375184	4.50491861480062e-22	7.77185316810462e-21
LAG3	1.36450175593316	7.56339262637184	35.9781744197109	1.99540131192935e-09	6.69556910217892e-09
LAMA4	-2.48374742176699	7.19348615623159	140.066842559631	2.57393066850262e-32	2.65748441789555e-30
LAMB1	2.9218971049961	7.42594369202863	189.356964482484	4.39231041338776e-43	2.94767951842453e-40
LBP	1.29523477830037	4.9300353221875	29.9541704755737	4.42379379583444e-08	1.24792266346553e-07
LCN1	-1.91028614336392	3.59055108481981	37.9809519788216	7.14386913658822e-10	2.51270994631255e-09
LHX1	1.34426508637392	6.89016315445658	59.2207295008039	1.40941269167575e-14	9.14755181222043e-14
LIG3	1.26309169145342	5.01512618643338	18.134806960882	2.05804872185998e-05	4.20827695685629e-05
LIM2	1.17086019505288	4.56890677072334	51.7391167435306	6.33872122704475e-13	3.3156007914807e-12
LMAN1	3.18814703069321	5.27628618219275	104.466303108019	1.59889621203028e-24	4.04912923733404e-23
LMO2	1.33262015873972	5.39976984427774	33.6926564589369	6.45438856714704e-09	2.0193660454137e-08
LOX	-1.37144711101269	8.69243014027987	49.8227330909775	1.68282835315089e-12	8.3040154985262e-12
MAGEB2	-1.31802303527155	5.41849379938517	41.648290331304	1.09260895999028e-10	4.28550481034179e-10
MAN1A1	-2.78931586658328	8.3492766770682	242.856093681339	9.37485661541881e-55	1.25829325492151e-51
ME2	-2.67906212613433	4.35620309917115	68.9452332414591	1.01236053743987e-16	8.8462911025507e-16
MEF2D	2.50077586604566	7.27816031487232	60.6339174980707	6.87393702594167e-15	4.69287806521816e-14
MAP3K1	1.53608501814871	7.67473327534198	104.97805777812	1.23495850809402e-24	3.15125724251672e-23
MFAP4	1.03569195734654	7.77365589684229	93.2699411921838	4.56269213859171e-22	7.83126008749078e-21
MFI2	1.02917591732676	7.58543073878501	48.5294292157459	3.25369394528705e-12	1.54205791432354e-11
MGAT5	2.21106294432049	10.1763343223751	30.5341369567495	3.2804317091572e-08	9.42825576023725e-08
MMP9	-2.62784324712938	3.10328311013839	65.1993176501578	6.76929618085629e-16	5.32576162599373e-15
MOV10	3.198715528988	6.17373113218577	101.595015155844	6.81164926751857e-24	1.51870359582449e-22
MPG	1.27535643446502	5.69758604717061	36.7615459965712	1.33497633500589e-09	4.55930085711173e-09
ABCC1	-1.39499582987078	7.46051886722095	42.487330212633	7.11415646440822e-11	2.86147417104923e-10
MT1X	1.92586186191095	5.25129907716073	106.284065693868	6.38881219264934e-25	1.68336430514444e-23
MTCP1	1.96465328861714	7.1629403986458	107.833705877091	2.92302815283669e-25	8.1735174723696e-24
MTHFR	2.22080364438418	5.21364879914822	67.3065235397837	2.32411095620943e-16	1.92794915044765e-15
MTNR1A	2.5779685615271	6.62898748241023	36.0281479370957	1.94487652359079e-09	6.54238914777834e-09
MUSK	1.43726723902463	3.93648551955478	25.1811071115792	5.2190979982931e-07	1.29197221197141e-06
MYB	-1.63602929474358	3.36890775751819	21.0412235503303	4.49507096306868e-06	9.89711982715024e-06
MYBPC1	-3.02821459771096	7.05487556420917	46.8518032782044	7.65626175909121e-12	3.48583260958352e-11
MYBPC2	-4.16328047713776	4.66571519183348	111.622409401812	4.32273792755329e-26	1.35560253419673e-24
MYH1	2.21817167506027	5.58097407639504	105.031892891603	1.20185733049679e-24	3.07849791792517e-23
MYH3	1.14505988573212	4.53398096882485	88.242488507777	5.79027090152164e-21	8.4843903974043e-20
MYH6	2.25180803019219	5.00628145618103	129.684874801032	4.80281684687712e-30	3.09920229417234e-28
MYO5B	1.173872328519	5.11869051360862	86.2560786448709	1.58080747212801e-20	2.18810820980617e-19
MYO7A	1.04371810672666	4.68970998793659	49.7886197316765	1.71234285101481e-12	8.43724880555094e-12
MYO9A	3.58672359960041	4.95942566171067	118.730145367561	1.19991987750311e-27	5.06456748297068e-26
PPP1R12A	1.09933723065432	9.22369225712552	40.0315862005632	2.49889267957863e-10	9.35829730616752e-10
MYT1	1.33008514168978	9.21683739416412	55.8725922401997	7.73230426311139e-14	4.60439165126358e-13
NAB2	-2.83020030016818	3.84557504657045	60.9772573458483	5.77379663347408e-15	3.9864145274943e-14
NAP1L3	1.14459829969248	3.42093321469915	15.7699902858907	7.15281137404732e-05	0.000136487111547431
CEACAM6	-1.37176330624845	6.89766427841766	47.8112176082964	4.69299164791674e-12	2.19017155418423e-11
NCF4	1.25364750902633	6.61453285448476	32.5602201925286	1.15555866023939e-08	3.5137988984443e-08
NDP	2.76033060477126	3.00378690113709	92.7094819639826	6.0562719838306e-22	1.01357976853076e-20
NDUFA4	1.63741014181632	6.51001122797813	59.4632620966121	1.24598572800796e-14	8.14197684582415e-14
NDUFA8	2.50597456497361	6.46374651327413	71.4781161813703	2.80350304930389e-17	2.56325735202703e-16
NDUFB2	1.16760762501933	5.58169341677947	97.9293017785568	4.33589901806308e-23	8.81764191218829e-22
NDUFS5	1.5174301924108	5.99015858134294	109.403484353007	1.32396625539821e-25	3.91415750659796e-24
NEDD9	4.38471571844229	4.1207873588255	18.0153827340608	2.1912711930888e-05	4.46301091860968e-05
NEK3	-1.4391391986218	4.12841237073791	39.0888245876424	4.04955384068016e-10	1.47138905386056e-09
NFYB	1.04666978866786	6.85746645088407	10.9281992606125	0.000947115078280027	0.0015666968918751
NGF	2.35648990617746	6.96073857795782	67.4571026571331	2.1532139934299e-16	1.78839345419654e-15
NHLH1	3.75593504272882	3.51082031935637	8.24368420169736	0.00408940425629781	0.00623302111378938
NHP2L1	6.48288452648742	3.72280712957896	24.8524335675411	6.1890863567399e-07	1.51809058991526e-06
NKX2-2	-2.33722753497242	8.03377262201025	81.7166472275388	1.57064927719207e-19	1.8856220571084e-18
NOS3	-1.12730551580719	6.81297081185976	47.6855900953225	5.00355894472482e-12	2.33186694986446e-11
NOTCH1	-1.55088257706182	5.88172774254009	64.0716118862333	1.19977921839366e-15	9.11859381046414e-15
NOTCH2	-1.59198552471137	5.11482125550786	64.1894642892112	1.13011472291268e-15	8.65776244916323e-15
NOTCH4	1.63885618689165	5.55759896163605	38.9141076483116	4.42868483759048e-10	1.60134180738522e-09
NOVA1	2.03349777617683	3.29964627544338	26.7298840308434	2.33974812788086e-07	6.04157356144997e-07
NPC1	1.44146546906402	3.27130804113827	34.1898648337461	4.99886257145717e-09	1.59143105868354e-08
NPPA	3.68772946052051	4.3509432732938	40.4782782468087	1.98814071361807e-10	7.54234727478284e-10
NPTX1	2.3742140796336	7.18144427485982	116.51433465495	3.66719051578676e-27	1.37488913695223e-25
NPY1R	2.52128110317777	3.77041557557596	95.4964312665606	1.48158130765846e-22	2.79294723474605e-21
NPY6R	3.00595189229573	3.17493526586053	109.378549841637	1.34072592353617e-25	3.94632090914528e-24
NRGN	-5.72850786752875	3.05155348405144	397.743342091206	1.70680593102473e-88	1.1454374603107e-84
NTHL1	-1.66787076821645	11.920435896391	51.0054466145245	9.21100253764506e-13	4.73315758270567e-12
NTN3	-1.63715963969394	8.89409948142943	23.8245585719829	1.05527443825373e-06	2.50777151385297e-06
OAS1	-1.51494971629833	4.77240786513287	27.3870188464191	1.6654546891503e-07	4.38652528213802e-07
SIX6	-1.06805750796917	9.12731273287172	28.4408802333122	9.66037490326167e-08	2.62685478021836e-07
OR1F1	-2.38349051540337	7.35444666150829	90.8022536052274	1.58772428166301e-21	2.49536713214062e-20
ORM1	1.46605960077948	5.34940819858444	33.9532276171153	5.64529591938298e-09	1.7806639508067e-08
OXA1L	-1.46018481333435	5.57848106793937	39.3381274557181	3.56413395706457e-10	1.30490469099074e-09
P2RX7	1.03367197766561	4.67950733366574	13.3035476588633	0.000264904406122485	0.000470559414898887
PAFAH1B2	1.00140061989227	7.16958669329417	70.8079833524649	3.93740538291814e-17	3.57080101685995e-16
PAFAH2	-6.37617447259259	6.77613316427482	120.107709700038	5.991744806878e-28	2.6281437515659e-26
CNTN3	1.24655260830795	6.71656673492912	41.6562981483161	1.08814290286853e-10	4.27048363809982e-10
PAX7	-1.36933027324677	5.18290244590765	24.367801441563	7.95878712247789e-07	1.9233496715502e-06
PAX9	1.10842992637289	6.11944156800285	24.5149475075356	7.37355880805656e-07	1.78900770646665e-06
PC	1.75603673573515	4.1098356891836	54.0494323862178	1.95508582074769e-13	1.09795656427094e-12
PCBP1	1.75326680350935	8.86225626507441	34.4064900005346	4.47229507606314e-09	1.4353693092042e-08
PDGFRL	2.32835496252667	7.4913786291843	18.3710586773602	1.81798467886068e-05	3.74248318399817e-05
PFKP	1.11621967431282	6.65530978230702	28.3805500779418	9.96615745680451e-08	2.70671318059956e-07
PFN2	1.074110469146	7.83889385113966	93.5076037433183	4.04643001401231e-22	6.99886387217439e-21
PGA4	1.13997494827597	6.88313970637127	102.001147327663	5.54896146656755e-24	1.25807704061266e-22
PGAM2	-1.18074123747876	4.89124537739654	19.917799480291	8.0844131966697e-06	1.73226363227492e-05
ABCB4	1.2123794483313	3.17868165247761	25.3749528287836	4.72007056333544e-07	1.17450476642729e-06
PHKG2	1.92244864095821	3.0851325862148	60.5918786038978	7.02231297575863e-15	4.78444085079352e-14
SERPINB6	1.31309855924128	6.91241397083041	31.3971526336998	2.10289070655964e-08	6.18697918970703e-08
PIN4	1.402973242114	6.617490490202	112.951517305538	2.21116077713288e-26	7.23858535382377e-25
PLEK	1.0257402020815	8.4626096050466	45.8585669576756	1.27106050054598e-11	5.60820974304017e-11
SERPINF2	-1.90483880396196	4.98769588739968	43.0474358154684	5.34285966738274e-11	2.18633726998815e-10
PLRG1	-1.05049907080244	3.0089079596775	31.3001798100539	2.21059166804343e-08	6.48678648195865e-08
PLXNA2	1.06938390378265	6.07224766598775	23.7539747678525	1.09469070881573e-06	2.59592556426233e-06
PMCHL1	-1.75332568889621	3.09263518927392	60.6975754946053	6.65520582439385e-15	4.55281205784986e-14
POLD1	-1.90119236662281	7.07580345877991	78.6438353315493	7.43804835870076e-19	8.19650944749439e-18
POLR2G	1.00554023937087	5.3500488918821	64.9834854555816	7.55284049983634e-16	5.87336183017401e-15
POLR2I	1.89095001770761	5.86919571185839	16.4906065687741	4.88917009440219e-05	9.51049869667626e-05
PON3	2.42862240371794	3.09343115040185	17.6169281138903	2.70172719416934e-05	5.42528162778889e-05
POU3F1	1.28359660091105	3.05345468320193	19.9194773374414	8.07732137404025e-06	1.73129682980467e-05
PPP1R1A	1.07955225730563	6.62626922656899	91.1701380278498	1.3183487871033e-21	2.1050986409771e-20
PPP2R1A	-1.1249232676747	4.38917846125089	32.8637060821668	9.88516558505304e-09	3.02367120516367e-08
PPP2R5D	-1.83196594735165	5.21367920490225	43.447571599227	4.35471726114785e-11	1.80398194688662e-10
PRIM1	-1.90421046431021	3.78718767322303	101.200608208559	8.3123802831255e-24	1.84106878151997e-22
MAPK4	-1.03410608179887	7.70475455563467	19.8649862275565	8.31086369998642e-06	1.77794728372996e-05
MAPK11	1.77106385040208	6.98392028036147	7.75728716891047	0.00534962524374273	0.00804241375689011
MAP2K6	-1.20161234731724	5.13424843909607	15.9515267609303	6.49853432369261e-05	0.000124783015296999
PRM2	-2.57226495336046	3.37964314912609	180.658414037469	3.48067312884224e-41	1.45992483547877e-38
PRPH	1.24789240271287	4.2133035554209	59.4684266068737	1.24272013912737e-14	8.13403993802235e-14
PTEN	-1.88409041401338	3.88806634085533	44.0553065210842	3.19227263824278e-11	1.33979622734505e-10
PTGER4	-2.088266676752	7.04468334883626	128.117708926322	1.05779715094698e-29	6.39538439640106e-28
PTH2R	2.74148868611035	7.49629506506274	43.2138579607582	4.90718879693285e-11	2.01790098138581e-10
PTPRO	-1.33865056258966	3.09985139198443	17.7859963640527	2.47195947315594e-05	4.99377484176686e-05
RAD1	3.11530575352339	6.30156844805088	90.7450341229769	1.63430894185258e-21	2.55660776428267e-20
QDPR	2.90083515070062	6.94083905983722	56.0960374822222	6.90160731864641e-14	4.13172941261695e-13
RAB2A	1.08110508731777	5.48337033671381	12.4830723728832	0.00041065624053911	0.000709921182446668
RAB3A	1.63488037153835	5.7185287746812	22.5018283563811	2.09943674138852e-06	4.8070010138036e-06
RAB5A	1.15242142853113	9.46826761264325	91.5238899782698	1.10253050128914e-21	1.78291137208468e-20
RAC2	-1.5443197268332	9.53190871591232	123.037097329476	1.36865825236908e-28	6.95838297852188e-27
RAD51C	-2.08154473033789	5.23865173098921	30.0967091472776	4.11028118977918e-08	1.16486896387703e-07
RALGDS	-1.05061891583288	4.0537354308507	22.7432209460452	1.8515615425187e-06	4.26857764061936e-06
RARRES1	1.00837920109683	6.32596335516012	77.3527280160796	1.42997073314822e-18	1.5112651323083e-17
RGS4	-1.12639046452284	5.27979410373851	39.2179025665067	3.79048679235942e-10	1.38249765562631e-09
RING1	1.42108160927062	4.11779712882782	19.8672785438916	8.30090386500724e-06	1.77638283922397e-05
SNORD15A	1.13252310443536	7.18056266019631	45.5637240584945	1.47752791824849e-11	6.47238241472951e-11
RPL18A	-1.12788261037657	6.24582894903328	13.3905945937731	0.000252889209469061	0.000450887216989072
RPL23A	-1.81545611304113	5.8391043315111	37.9024824255165	7.43705493462836e-10	2.61035960597756e-09
RPS12	2.54409147822753	4.63614683888021	155.227248583037	1.24891598253398e-35	2.3281875441071e-33
RRM2	1.3039713739713	4.38822906878051	30.2237347324604	3.84969397938956e-08	1.09791976449168e-07
RTN1	1.12707721244145	5.97600138035005	47.3364087254961	5.97912571662495e-12	2.75779468620413e-11
S100A3	1.42730941423593	7.03801877998388	35.9758584714469	1.99777441452177e-09	6.70018195694934e-09
SAA4	1.67596041088077	3.49214834717361	47.8437579688388	4.61574286894247e-12	2.1586237207995e-11
SAFB	1.09745804312338	5.65218935292956	13.930212986023	0.000189724224848494	0.000343468916363162
SCN3A	-2.63317224124594	4.01529202365871	129.785295430455	4.56587878714431e-30	3.00407966083583e-28
CCL5	1.07664051425972	7.38018116678611	53.849787884016	2.16418457334208e-13	1.2023048569287e-12
CCL8	2.25883983611487	6.08268920171179	132.128113444385	1.40268523566259e-30	1.00142772516294e-28
CCL13	1.0437087504654	7.33493387753819	65.9221962848742	4.69079149479157e-16	3.77456855174415e-15
CCL25	1.17480141691458	9.44142851713119	39.4432597967475	3.37731463890259e-10	1.2405669699877e-09
CXCL11	2.39432844376616	5.31778533788304	112.340378384742	3.00943869822724e-26	9.66332205923589e-25
SDC4	-1.12132480456575	8.09372833264347	28.7114005448826	8.40077241118484e-08	2.29737504692182e-07
SEPP1	1.81465948557126	5.39815944039247	83.9518934367038	5.06961922013277e-20	6.45582819474592e-19
SETMAR	1.05792168208775	9.97737446960097	123.917167093828	8.78348187829208e-29	4.71567575081745e-27
SH3GL3	-1.57163527100218	3.3789600574847	57.7452655906412	2.98357302873166e-14	1.8573987565694e-13
SHOX	3.84330636452908	3.15165522039768	50.2213376882087	1.37346216611828e-12	6.86322010187623e-12
SI	4.18397544002446	5.02372719562573	94.3592229626696	2.63157893799848e-22	4.71382122087306e-21
SIAH2	4.92146049269908	3.35315960881286	78.2711247242122	8.98253403758972e-19	9.73857607855648e-18
ST3GAL4	3.69435728459035	4.54347545781937	55.2631567641145	1.05426271313513e-13	6.17378452691959e-13
SKIV2L	1.35706416649203	4.82107843288832	24.2879793486354	8.29551417861867e-07	2.00112133906218e-06
SKP2	1.28279032618791	4.96669508361666	30.9640268347847	2.62855476188093e-08	7.64639402123231e-08
SLC1A2	3.15540752927563	4.90798856925656	54.0611297792996	1.94348134349209e-13	1.0932693458655e-12
SLC1A7	2.51496367751485	3.20110213290322	57.8609366289945	2.8131854694663e-14	1.75621280796171e-13
SLC3A1	7.41353471557133	4.66603423358261	106.992079992341	4.4695200261292e-25	1.21437040062158e-23
SLC4A1	5.08584202792936	3.21674759182818	113.516643614258	1.6627973145179e-26	5.6358751402675e-25
SLC10A2	-2.10874705342443	6.92808066864283	85.5734736970204	2.23250288330106e-20	2.99048440116435e-19
SLC13A1	1.12177391159617	5.94298591589904	63.5095275756902	1.59593063718024e-15	1.19668050347672e-14
SLC25A1	1.03333093023904	4.48744569458412	42.78438206535	6.1118170614172e-11	2.47384826894878e-10
SMPD2	-1.48556493478172	6.29406026395359	30.0189519769913	4.2784424620598e-08	1.21048176066119e-07
FSCN1	1.18929804621094	8.99868023466443	18.4404120980516	1.75300597794234e-05	3.61315206325892e-05
SNRPA	1.19650550443659	6.88417849525475	28.1721003302169	1.1099301561381e-07	2.98546744602918e-07
SNRPC	-1.9012291900308	5.07546253232833	95.2931894920538	1.6417699154184e-22	3.06905791152449e-21
SNRPG	1.80615831298643	4.33182565641487	24.6755454504121	6.78395364313294e-07	1.65372731198929e-06
SNTB2	1.03461906072462	8.41239929353994	86.3672003814199	1.49443065500054e-20	2.08505699079181e-19
SON	1.51780444101482	10.7294949051619	130.162070866365	3.77649127062847e-30	2.53440329171877e-28
SOS2	1.43907176602757	10.956959234877	118.969679000831	1.06342681661188e-27	4.54564163457472e-26
SOX2	1.8601542309185	9.11298342895372	143.04358639992	5.75043850314315e-33	7.23088074417201e-31
SOX4	1.47981338350358	7.32847977233148	85.8609063873095	1.93047745940869e-20	2.61725944042257e-19
SP4	1.20056068348477	5.76328158842437	98.7606596613967	2.84939062082692e-23	5.94113368218899e-22
SRF	1.11249889440762	7.97085257656547	84.4736347144038	3.89372721873068e-20	5.05431399707961e-19
SRP14	1.13944538187386	5.91541514266002	44.2198018298649	2.93497282083513e-11	1.23412296996394e-10
SRP54	1.44624759945237	7.42552065548798	46.1383240461155	1.10191753086355e-11	4.90707932954563e-11
SSTR1	-1.14132428995316	4.45215581115579	35.359443786146	2.74136112559982e-09	9.00502913064142e-09
STK3	1.16146114390346	4.81226094404142	25.6932023452505	4.00234351687322e-07	1.00260273765346e-06
CDKL5	1.04254915615099	6.27324965027649	20.9677519607589	4.67079606425927e-06	1.02705479643657e-05
TACR1	3.30647339816429	10.0412829950653	29.9390428780146	4.45844228571769e-08	1.25611276991819e-07
TAF7	1.6067669414319	8.62370782983723	50.9448574114541	9.49975766371044e-13	4.87034940268608e-12
MAP3K7	-1.98015126390701	5.08917168225995	114.792499878472	8.7378469157264e-27	3.11913248145957e-25
TARBP2	-3.55910944625404	10.2253576275357	182.691499800177	1.25250724658904e-41	5.60371742123937e-39
TCEB1	-2.4499030793342	7.4879624732066	100.636391472068	1.10518402009847e-23	2.4002880125828e-22
TBX3	1.45462314486655	3.24770685020891	31.7420603676238	1.76067558302095e-08	5.22364891142953e-08
TDG	3.71472894157852	7.37168264436291	67.8519279378525	1.7624616643546e-16	1.49153596840904e-15
TESK1	3.81099320088145	3.35965615736413	52.7717235573206	3.74656454648886e-13	2.01467906021529e-12
TGM1	1.04569950347265	7.98411449231404	91.0607797841782	1.39326060868776e-21	2.21173320496057e-20
KLF10	1.06568679193797	5.96877470976797	54.2781666422658	1.74024701303741e-13	9.87218740870168e-13
TIAL1	3.93071123254299	6.51409602093807	49.2332858809779	2.2726149838237e-12	1.10518254756818e-11
TJP1	3.97312819226579	5.64319960036909	156.741627881689	5.82918641115732e-36	1.18544454561445e-33
TK2	1.96153379278793	4.75637737088074	28.3392395377296	1.01811156557043e-07	2.75691147814005e-07
TLE2	3.16844956630589	5.97404495425219	58.3263736747922	2.22047324076207e-14	1.40581093573153e-13
TMOD1	1.79379880778838	4.90677061079569	8.34008936117846	0.00387796903033817	0.00592286075616737
TNFRSF1B	-1.41551843660057	4.01363944237147	34.3729171865738	4.55010943598261e-09	1.45755534247634e-08
TNNI1	1.09848513055528	8.05257866911602	66.7980127351428	3.00801205252952e-16	2.47386873584873e-15
TNNI3	1.30539013072641	8.98015654817495	56.2472804087713	6.3906165992507e-14	3.83608479405827e-13
TNNT2	1.3251239338832	5.07499607870583	41.3317510345738	1.28465182368848e-10	4.99785413841935e-10
TOP3A	-1.50707991454227	4.21509733330416	40.5318779356778	1.93434281553137e-10	7.36323008226375e-10
TPR	1.52589265204274	7.26307216664515	52.8837369113847	3.53887626377126e-13	1.91218990387833e-12
TRAF3	-1.25892348483753	5.65742564844188	26.922632240625	2.11764548952811e-07	5.50194304305967e-07
TRPC2	1.08985553469821	4.2608089345316	18.6419282480966	1.57713567279178e-05	3.26570734344512e-05
TRPC6	2.25188270750722	5.17234437104234	87.4103292802945	8.81887259801285e-21	1.26190733486704e-19
TSC1	1.01891878013638	6.85378064038105	18.515748924394	1.68506161380905e-05	3.47738268458565e-05
TSHR	1.1360718586807	9.76807796066688	28.3565595996811	1.00904313058022e-07	2.73382658430516e-07
TST	1.09243816029677	6.37712477546121	12.1534272257625	0.000489977441078604	0.000838836379356763
TTC3	1.38093352246434	6.67828336359358	40.4847551462402	1.98156111544948e-10	7.52163837431079e-10
TTN	6.36264874863738	3.03168423346415	42.3026422092354	7.81868575087351e-11	3.1344802911656e-10
TNFRSF4	-1.11038237111442	6.58414053575603	37.4345572765957	9.45322300542209e-10	3.28367389179025e-09
TYR	1.08153631655691	8.98650746149907	41.1424589084821	1.41528250565919e-10	5.47748609889204e-10
U2AF1	-4.00951461587955	4.33813551679264	27.124622992326	1.90752784336509e-07	4.98308975251499e-07
UBB	1.3048845743139	5.5799317659671	51.0928019958308	8.81007581974339e-13	4.53408119833573e-12
UBE2D1	1.11541512216811	5.515662704738	24.9798107624371	5.79337913074385e-07	1.42415265005209e-06
UBE2V1	2.07110846565685	4.34721290756084	54.87062938373	1.28730441022724e-13	7.45392570926227e-13
USP4	1.87747559212049	3.39583377773138	48.291234753887	3.67390767831104e-12	1.73386740008055e-11
KDM6A	-1.27013768437114	5.33724067125921	20.3988246830014	6.28683946629494e-06	1.3636386444184e-05
VASP	1.18374828683613	3.67033049771121	22.4262867158288	2.1836484597778e-06	4.99130272941716e-06
VPREB1	-1.74294285741231	3.78012074928614	37.3820443885114	9.7112088237904e-10	3.36979950447039e-09
WAS	-1.46319601300056	3.67163115533387	21.7241940955289	3.14795980787484e-06	7.05609828678959e-06
WIPF1	-1.72098862382047	6.72668075738826	30.802292681987	2.85700118928528e-08	8.25369564412119e-08
CLIP2	-2.00836212719411	5.6493600656291	57.6708569597319	3.09859870318336e-14	1.92543480528366e-13
WRN	1.0334876592393	5.72384428836574	35.5642584744493	2.46774087127214e-09	8.1661780015322e-09
XG	-2.21615030310994	4.34247302720542	163.590406279733	1.8588331386184e-37	5.19776216386171e-35
ZIC1	-1.13953651110988	4.79217271556825	24.0462972661682	9.40469392652779e-07	2.2516910788772e-06
ZIC3	1.37021813039739	4.35194249320049	10.4903940349805	0.00119996777718551	0.00196270625217937
ZNF26	2.09320381035726	6.34848215836799	129.957882294746	4.18565405028955e-30	2.78118062688051e-28
ZSCAN20	1.87964822123922	5.54208688562931	83.626756209332	5.97587640318935e-20	7.53836589131649e-19
ZNF35	1.3082222011768	6.34975018182137	92.4286470682855	6.97964208242188e-22	1.15370389199836e-20
ZNF43	1.85717808746446	7.74774361562381	135.205729759155	2.97671027917615e-31	2.36327061982307e-29
ZNF221	1.41685663242208	7.5757440115004	31.3664663717079	2.13639081850897e-08	6.27453776061867e-08
ZNF132	-4.78506204197267	10.0572108499689	30.555339242574	3.24477665361956e-08	9.32977554517602e-08
ZNF134	-3.30492433398384	8.23201058780442	36.454196192752	1.5629628290689e-09	5.30285315767514e-09
ZNF136	-3.23802467196359	8.50811923121315	33.5670135559947	6.88504964492446e-09	2.14709889252268e-08
ZNF140	-2.37627735461325	6.32841691439626	23.1870767574883	1.469817614107e-06	3.42974478729906e-06
ZNF142	3.04879466577092	7.96203647915708	38.8569846017715	4.56019333698294e-10	1.64623224768653e-09
ZNF157	-4.33124245776397	10.3570371343327	29.2042879370222	6.51348990105966e-08	1.79810903850314e-07
ZNF174	-3.41110328207054	5.93325258854628	105.205031136009	1.1012990595074e-24	2.84262230321315e-23
ZNF180	2.55095179172694	7.53149792530748	20.3016359070524	6.61440062004007e-06	1.43144929252141e-05
ZNF184	1.40659898239981	10.4788123935986	41.662941523469	1.08445168316385e-10	4.25848756331925e-10
MAP3K12	-1.48134674708732	3.33523233461057	30.2916659278577	3.71719652202568e-08	1.06244062433196e-07
DAP3	1.45855289290354	7.85088543549699	27.0151111915955	2.01871111667507e-07	5.25099624186294e-07
MALL	1.06301476900655	8.4864043318246	22.8175963572609	1.78127322136007e-06	4.11785208010589e-06
MAPKAPK3	2.89178618994766	8.46764294804531	91.6129854279502	1.05399094639948e-21	1.7126714869944e-20
KCNAB1	1.52171721863809	7.66880170236704	85.5829399190195	2.22184099616115e-20	2.98813124754259e-19
MLLT10	1.15165121358682	6.63314847377499	31.8522059472227	1.66360627851909e-08	4.95537582562878e-08
SLC25A16	1.90374488066301	5.23856818721787	16.93889458756	3.86024800646883e-05	7.59710392123528e-05
PTP4A2	-3.29540139320429	3.23012593360184	64.1651895547263	1.14412500953269e-15	8.74512863208874e-15
CDK2AP1	2.70604527851141	5.49599381608899	111.333495915557	5.00090695960363e-26	1.55375400953241e-24
GPR68	1.46209184056636	5.7753036570822	92.0246529472524	8.56033921207312e-22	1.40804991304467e-20
RND2	1.40515262816882	6.46047417459365	118.348214721263	1.45470771725259e-27	6.02626141387785e-26
HIST3H3	1.95311614486999	5.97798730578148	67.7991914754344	1.81023704664221e-16	1.52811331069382e-15
HIST2H4A	1.66484609014327	6.85714099945009	79.4171588896784	5.02874653215861e-19	5.61529417259841e-18
HIST1H2AJ	1.02522310202631	6.45873063900974	61.9421718661997	3.53693070712865e-15	2.51710943537013e-14
OR3A3	1.18082247100386	6.6791157957664	33.7167375993317	6.37498084820445e-09	1.99638340981335e-08
PLA2G6	1.10949353688076	7.21415940111419	49.5227150393287	1.96088129239253e-12	9.58775759165691e-12
ULK1	1.34846632824556	8.99542238357916	30.5982693516348	3.17376719032842e-08	9.13734517987731e-08
EEA1	1.12824794838231	9.73991078292063	27.2466846498873	1.79081938057628e-07	4.69643957133546e-07
UTF1	-1.1054356667969	7.34362601580883	46.1580576213233	1.09087450658158e-11	4.86435801572691e-11
SOAT2	2.24527610482306	5.42016782672129	120.794611530835	4.23814576644544e-28	1.90887223077955e-26
ATRN	-1.22610503977297	6.35738950744137	70.785858032132	3.98181108398816e-17	3.60133883890088e-16
SMARCA5	8.08686363238548	3.40035681323955	36.9555297196424	1.20854453110319e-09	4.15712062954051e-09
SORBS2	9.93511936607203	4.23961802770981	49.856963798691	1.65372402836525e-12	8.17241675578731e-12
OGT	9.88971000913296	4.86290508975373	26.6589142376259	2.42728338229194e-07	6.25556788731228e-07
GPR65	9.82743954495602	4.59307804284331	50.2024189259329	1.38676764164079e-12	6.9239579161346e-12
HAT1	-1.16398980917754	7.01056851956978	34.007363294893	5.49039045545673e-09	1.73556337006925e-08
GAS7	-1.36949379759592	5.78803029756243	31.2171842204961	2.30714704067511e-08	6.75535069370449e-08
DDO	-1.14488797654607	7.23687014778057	27.0608335436045	1.97152212865123e-07	5.1442010129776e-07
CHST1	-1.54508047821078	3.16469975045872	45.7112229986103	1.37035388381397e-11	6.02255724576003e-11
CAMK1	-1.63916557592678	2.98223823229522	33.0996822015748	8.75530305525328e-09	2.69774282845752e-08
TCAP	3.27998884696421	3.40715847024478	72.6580087375494	1.54179937840036e-17	1.44309841400904e-16
CADPS	1.92044671198681	6.73502547670232	118.576991938797	1.29623827400022e-27	5.40313978684191e-26
CDK13	1.43999473747976	7.59517971682671	113.100932561699	2.05065698396226e-26	6.74605834282878e-25
ASMTL	1.83033880293447	7.36921547802892	102.395047796983	4.54837214854442e-24	1.04893902023648e-22
RFXANK	1.03562784122562	6.96741852388085	54.6549203019055	1.43664184413361e-13	8.21935500083601e-13
HSD17B6	1.3158922755487	6.50179844405445	103.334557051462	2.830724773725e-24	6.85812056190198e-23
DNAH17	1.65585505112465	7.74787359555709	89.0096400614399	3.92893276109179e-21	5.85934839104155e-20
PCDHGB4	1.6404280109228	5.28119706460231	50.5467446922245	1.16360034716232e-12	5.87578775756686e-12
SOCS1	1.43070554269646	7.48608624066515	51.6985562588432	6.47103160681015e-13	3.37954032010139e-12
STX10	-1.16139237720546	5.21122717912938	35.9481724140438	2.0263635093587e-09	6.78589097370569e-09
B3GALNT1	-2.70953119958753	5.64965941935231	48.9298395171325	2.65284014888911e-12	1.2762157877559e-11
B3GALT1	-5.53318597090357	3.46380801059553	211.696023766486	5.85933609329549e-48	4.91525056526325e-45
TNK1	2.65717587301181	6.58595847538398	121.094117846885	3.64426308694567e-28	1.67511298469126e-26
ABCC3	2.62110871159314	8.17897649792752	77.9926451393364	1.03424934914328e-18	1.11231528559303e-17
TRADD	1.35046828252955	4.50208377576978	91.0596247561867	1.39407412561216e-21	2.21173320496057e-20
CTSF	2.74671786806504	5.67064452962938	85.5336916740774	2.27787204189331e-20	3.04517913807689e-19
EED	-1.33289183506229	8.03062633463284	32.5072509345014	1.18748650350365e-08	3.60761517655637e-08
RNMT	3.81243371977861	5.44125670713683	101.756497074341	6.27839337399963e-24	1.41390261519837e-22
SIGLEC5	1.79078175139171	4.13597887408353	59.705861553264	1.10147995745998e-14	7.23999215917135e-14
DLK1	3.50166845460404	7.53707267782286	67.6895664771176	1.91373554617646e-16	1.60538490629878e-15
TNFRSF10D	1.06545522018017	5.14681883543028	62.0275630981434	3.38683383975582e-15	2.41541359177485e-14
PEX11B	2.45716696137336	8.64587029853804	128.551547180551	8.50104977731172e-30	5.28245787551286e-28
WISP3	-2.09856496976509	5.68694936776741	49.3322893227684	2.16076457724701e-12	1.05155120216858e-11
KSR1	5.38140916484793	5.90115864532815	65.0283044598817	7.38299480750958e-16	5.76131141316241e-15
TSC22D1	3.84753303439767	7.55310091213948	45.3815634830072	1.62153609192031e-11	7.06631734602418e-11
ASAP2	1.81524476846353	6.29811811530865	33.1284237860001	8.62683553819799e-09	2.66304936968016e-08
PROZ	4.81078370132117	7.66610926434509	128.50169685255	8.71726765424232e-30	5.36711772730461e-28
LDB1	2.55000639833986	6.42137840355065	32.9022593741631	9.69105728360786e-09	2.96980031981835e-08
SYNJ1	1.46573891035112	8.84157496824091	75.942781059061	2.92004662895113e-18	2.98790299526155e-17
HERC3	-1.226649921817	5.06593311162517	54.3372736707099	1.68868104029165e-13	9.58776519576758e-13
FUBP3	1.16599161974946	5.15237640907119	68.6377858275193	1.18315241986483e-16	1.02718446179985e-15
AP3D1	1.72864013348528	7.06083165099526	117.183844266848	2.61654106374934e-27	1.00340611878982e-25
USP13	2.12716934095588	4.94160630550215	103.649632626617	2.4145208522713e-24	5.93547598519879e-23
PLOD3	1.32292122299917	3.62438145908354	10.5752316129143	0.00114612908243483	0.00187739132834272
ATP6V0E1	2.46055887223595	5.39693216475941	82.7080733664702	9.51119818391701e-20	1.16477465350852e-18
NOL3	-1.08229705866889	3.13973800959312	17.6435090142835	2.66422979233211e-05	5.35479069671782e-05
F2RL3	1.51828281372858	3.32510297113245	38.8825836766088	4.50078259009558e-10	1.62565941669168e-09
TAF1B	2.1831717069977	4.77900562807905	48.9738487323451	2.59398012947677e-12	1.25058912707749e-11
NAT8	-1.22519889253805	5.82851260742861	17.1418331416805	3.46897734650149e-05	6.86734718949011e-05
UBA3	-1.24530345150926	4.77317896848359	44.2326048246649	2.9158397556228e-11	1.22761609786603e-10
MAP7	1.04813382021521	4.07355014916852	51.7414581483905	6.33116662618821e-13	3.31423238910679e-12
PRC1	1.13149857186136	7.01210332553555	83.1811727205401	7.48673831635293e-20	9.39130856841953e-19
PAPSS2	1.04759287755933	5.83123623251362	89.0729587514294	3.80516934246456e-21	5.70010970028564e-20
CLDN6	-4.0999770330896	5.27108138266009	126.762192155341	2.09422783677112e-29	1.20122760791205e-27
PIGQ	1.87591949254951	7.89513281232603	14.3439288486796	0.000152269922446537	0.000278974460698528
SLC16A5	2.27242969589963	5.63779695316225	56.3026584391505	6.21313637376782e-14	3.73958369545792e-13
RQCD1	3.89816605369864	4.2593346270776	16.3738957274609	5.19964359520547e-05	0.000100822907158116
P2RX6	2.46186733304193	7.34178562244028	88.1315332911668	6.12434772894745e-21	8.93489078455789e-20
ATG12	1.37628447190175	3.64228250001637	12.9731598907549	0.000315988265415064	0.000556295186044201
SYNGR2	-1.73411329285504	5.85371323659572	131.392513893177	2.03183391265654e-30	1.43533025135137e-28
OSMR	-2.47405205784823	12.229028197067	51.484737365521	7.21558824873724e-13	3.74507445763926e-12
SLC33A1	-1.0001284393796	9.85091521524829	87.8656571637575	7.00545039902658e-21	1.01541204379843e-19
DCLK1	-1.70541057816525	9.51531806143924	37.4545160999719	9.35697874451595e-10	3.25361058831329e-09
ZMYM3	-1.75211228222055	6.28654791736977	38.6843352474604	4.98191281349441e-10	1.78407774233516e-09
TIAF1	1.9660952292794	4.39607117073367	73.0553049373285	1.26067295318487e-17	1.19160228011601e-16
PTTG1	1.00610072368716	8.10099333442776	41.5160154553179	1.16909237376798e-10	4.56946937702792e-10
CCPG1	-4.56561370526104	3.90848291434136	138.691914421382	5.14364638238409e-32	4.93128726745423e-30
GCM2	-1.41785726600339	8.82146615814086	28.1470567399606	1.12438528090268e-07	3.01950765111559e-07
GPR55	1.26629114125559	6.90438390714327	108.68751084921	1.89998125778456e-25	5.51981568008318e-24
S1PR2	1.95853879345744	9.96380847883602	20.474687228035	6.04251042261629e-06	1.31318936030369e-05
CD83	1.02101880678873	6.45607297736187	85.6865131255514	2.10846069193362e-20	2.84134130593705e-19
COPS2	1.07063641998596	9.50677931889236	114.207985863432	1.17332950088083e-26	4.10199052551592e-25
TRIP12	-1.13923685702768	4.86690521305048	35.1983338299349	2.9777820904151e-09	9.74824176037842e-09
NDST3	5.41795443734999	5.16185042963803	79.0902161826195	5.93374591869049e-19	6.59294186429335e-18
MED26	2.59641981832363	5.15172651054484	121.968528921259	2.34528763779978e-28	1.11625711611875e-26
MED7	1.40360016337435	4.48455591323847	46.3185324218183	1.00508789580529e-11	4.49676324583288e-11
LY86	1.03582118169861	6.41879744689638	18.6771997984154	1.5482277222214e-05	3.20782841735963e-05
ADAMTS3	1.11744567197248	5.31010957572218	51.1916663228468	8.3773520175069e-13	4.32464687611452e-12
FXR2	2.09043139994854	5.98316332457427	108.52854806182	2.05863746571417e-25	5.9294060224926e-24
TBPL1	1.00946604461949	6.04565492951046	68.8377846046519	1.06904719065371e-16	9.31737103438574e-16
PTGES	1.50454831934729	5.43522551103212	47.0722735434651	6.84167174101212e-12	3.12981997640984e-11
CHD1L	-1.35351713609185	2.99155405924288	39.7593908344984	2.87256092819873e-10	1.06801974455079e-09
BCAR1	-2.2264998409629	3.15613632453006	65.5035056762677	5.80106831791629e-16	4.6236305797549e-15
GABBR2	1.37627199107891	3.55507702506424	42.9785945843371	5.5342075432653e-11	2.26050315416028e-10
GDF3	1.42249861979188	7.02323761332482	74.2036943155023	7.04583188767906e-18	6.83303147373037e-17
SPAG6	1.16842492976143	9.03390579605935	34.9350939056433	3.40881080307414e-09	1.10835897768559e-08
MAD2L1BP	1.06890953051514	6.40252705890383	20.1302841871382	7.23421027271736e-06	1.5575484485148e-05
IER2	1.64040773835037	6.33849890509535	149.982139611427	1.74929715290396e-34	2.93488329828462e-32
CARTPT	1.16722494965336	5.31649413377657	39.2257221988789	3.77533637768111e-10	1.37772063244252e-09
RGS6	1.20747753864978	5.30484493234015	54.7261025199283	1.38553774769206e-13	7.96091080887106e-13
CEP135	-1.32770214852879	3.7342771832166	47.319180533889	6.03190858681239e-12	2.77832110680151e-11
EIF5B	-2.60412894795732	3.92787206576452	55.8532678564773	7.80868335367338e-14	4.64163631412773e-13
GREB1	1.00307421865507	7.01038373882679	74.2392553968775	6.92004434630952e-18	6.72075508076458e-17
BZW1	2.8550797094516	4.71624484598683	47.3797508805948	5.84837140224435e-12	2.70119893189689e-11
RAB11FIP3	-1.25616612402017	4.97613323028233	29.393449427993	5.90769955550462e-08	1.64032154393842e-07
SART3	2.38051531930122	3.38572076937508	19.9042814602012	8.14177853894672e-06	1.74344211151472e-05
STARD8	1.38210759741517	7.65654013412424	35.3503283704647	2.75422128213423e-09	9.03842495080824e-09
BMS1P4	3.5374638966566	3.82302248867714	104.370082858677	1.6784587525943e-24	4.20303607785835e-23
TOMM20	3.60154244657451	4.62438358847819	63.4249858524093	1.66591483491949e-15	1.23946280012691e-14
ZNF623	2.08464281377246	4.13599708993598	88.5952448950615	4.84452326260024e-21	7.17695267446142e-20
MELK	1.06601443424537	5.36467715628429	102.520680739241	4.26887896336609e-24	9.87877473212062e-23
ZEB2	1.15873960243255	4.97009484992675	54.4814049472872	1.56925715835818e-13	8.94756566673044e-13
GAB2	2.46522424885674	4.19046818367539	8.21402627129987	0.00415678147943655	0.00632996607862461
FARP2	-2.24379548831661	3.41631753787744	23.5274969918019	1.23141241827248e-06	2.90474823867368e-06
CEP170	2.83012106432843	3.21568630283806	112.864872792963	2.30992961225177e-26	7.48885875740176e-25
SNAP91	-1.22531425339946	3.21395150537444	31.2451639205719	2.27413294060391e-08	6.66159151653987e-08
KIAA0196	1.65548830561576	3.81689299355708	54.8039691916297	1.33171547764574e-13	7.6977972183295e-13
SRGAP3	1.59661918360764	6.20406676621152	86.9037193896833	1.13934899850741e-20	1.61311627193738e-19
KBTBD11	1.34464015985093	5.70704064653457	62.0353841625503	3.37340907099487e-15	2.40839875270708e-14
KIF14	2.45711033851628	7.60194331200064	63.6264913228151	1.50393059028243e-15	1.13275849510498e-14
HELZ	-2.40011950384963	4.80692082714112	29.4999339090078	5.59186093412366e-08	1.55649020028635e-07
MAGEC1	-1.65639645533087	8.94382109506304	8.73857097571749	0.00311548581576763	0.0048186276353115
DOPEY2	-2.95083518130358	3.85775261253239	101.723760103729	6.38301444006803e-24	1.43265584974236e-22
SH2B3	1.81898402185216	4.0689099559804	16.0278721698564	6.24168188492198e-05	0.000120022713838715
HCN4	-2.55065165570336	5.83016577389835	54.121721840441	1.88446464052773e-13	1.06453217193448e-12
FRAT1	-1.89113338658856	6.26304986589991	162.747204319676	2.84084920419438e-37	7.33266884974943e-35
PARP3	1.63664633547782	7.90749021764171	98.8776876952319	2.68588538041062e-23	5.65046294292655e-22
TSSC4	-1.44787310205749	3.97420844630061	52.092984494256	5.29337089017048e-13	2.78836829230252e-12
USH1C	1.08900558377225	4.56349171615658	25.8954715665893	3.60413656762731e-07	9.10325950521147e-07
UST	-1.15621831976965	3.29054150613577	22.8067466443376	1.79135751492098e-06	4.13973838933701e-06
CTDSP2	1.3401406361766	5.41474977818065	80.2150694710709	3.35796470746754e-19	3.83906322858853e-18
PREB	-1.17966355917509	3.05718701480106	28.3167859313278	1.02998949553357e-07	2.78607799456904e-07
ACTR1B	1.26398249044386	5.41537471485927	58.9533863452478	1.61451750552525e-14	1.04082872042075e-13
FRY	1.71751958850563	8.25713401555476	70.5700153453649	4.44217720256023e-17	4.00153707468211e-16
FAM13A	-2.37102200924371	7.43232420139229	97.473355999692	5.45858579130199e-23	1.10339063992252e-21
WASF2	-1.43339645330867	3.30000188634257	25.8856317571741	3.62255551106336e-07	9.14633936596924e-07
DHRS9	-1.44889497616224	6.6470812046273	81.0541195524813	2.19620061513425e-19	2.59028160424709e-18
NME6	1.39812300562833	5.55387518192236	104.400417657739	1.65295719107272e-24	4.15468004093223e-23
EIF1	1.01832301327161	5.22588905737067	38.143559606813	6.57263252778855e-10	2.32030178295576e-09
CTDSPL	1.28317407314482	6.58088500043497	38.655069794364	5.05717291063172e-10	1.80909847565296e-09
DCAF7	-3.75842588272862	6.4184831198625	27.9318775992051	1.25662368700037e-07	3.35502717570203e-07
RABEPK	-2.42493646674551	11.8574272751757	10.2630229293499	0.0013572310644456	0.00220009122548174
POP7	1.66011414869604	3.9642341715585	75.0663613905896	4.55155435870427e-18	4.5590270598902e-17
DENND4A	1.05857743046468	5.42003538917166	50.7714030263853	1.03774738488862e-12	5.28802027333906e-12
SF3B4	-2.45093768584509	6.38017582610038	69.0551148195215	9.57498910530602e-17	8.37780337492942e-16
NMUR1	1.13412278640418	5.99514563227369	32.226826893937	1.37183487695018e-08	4.13584180557622e-08
SMYD5	-3.94805476953265	3.35260364968797	27.5385820681343	1.5399176066075e-07	4.07186251297987e-07
PCGF3	-1.14307019855889	11.4227171981132	10.0992341689206	0.00148330953533643	0.00239636261233577
NPM2	1.0533030227995	6.5562250917127	80.1397787659559	3.48838502178073e-19	3.98138637434872e-18
HMG20A	-1.05049387159852	6.42448765142525	60.6492147428267	6.82072737606623e-15	4.66129342370474e-14
GNB2L1	-1.72917754604352	7.00602072435145	92.9115007195943	5.46858002380577e-22	9.29104823791406e-21
CD2BP2	-3.31423704884645	6.16088956565073	63.1277832849927	1.93722240543468e-15	1.42864830361232e-14
CDIPT	1.08973924370015	7.2155982876546	33.5288443328042	7.02149454931449e-09	2.18863213750346e-08
SEC24B	2.07676455185227	9.35878192449008	14.1605514039369	0.000167853081524528	0.000306187015523541
IFI30	1.15121005516676	3.16116830061037	16.3824525002568	5.1762222206595e-05	0.000100397766829034
N4BP2L2	1.13333106111825	7.15327710605485	33.7936876004453	6.12773703481654e-09	1.92335713447448e-08
FAM3C	2.40968695177116	6.96452521038086	93.8400569239779	3.42078448777293e-22	6.04128544669583e-21
PPIE	1.19863556262743	6.94431769985492	35.0404565631571	3.22925767627213e-09	1.052527841936e-08
MERTK	-1.15805458105958	3.27474050487173	44.6707727872131	2.33111222557163e-11	9.93275818781665e-11
EIF3M	2.00770448042801	3.17601245333789	25.5437775225333	4.32458466457833e-07	1.07929667846728e-06
SEC23A	1.9985228290925	6.64082508903898	92.8774894130597	5.56336956834212e-22	9.40447686980956e-21
CAP2	-2.50753482659192	2.84766922060525	100.858625892766	9.87886563616293e-24	2.16657082628397e-22
VTI1B	-2.52395249470935	5.76405993392756	76.3917319962618	2.32623182382587e-18	2.40544557314259e-17
UNC13B	-3.39498968986086	2.78319849958099	99.8480546461554	1.64548906275674e-23	3.55076434088761e-22
MYBBP1A	1.0994354644764	7.23869987512703	66.0013602928667	4.5061187823093e-16	3.63905693719346e-15
CIB1	1.47082753536891	7.4851789180634	103.428625075062	2.69946125839823e-24	6.58766709276747e-23
IPO7	1.37040042557946	4.30370513541373	35.7180913934999	2.28036492026909e-09	7.57600444550784e-09
RABAC1	1.54706271663703	5.60328306615569	33.0038798423109	9.19751444648022e-09	2.82880474107831e-08
GNLY	1.13680606837628	7.1665924648611	94.675536370295	2.24294038519832e-22	4.10146401227954e-21
COLEC10	-1.28047098481769	4.46349262912372	47.6635161680574	5.06021560635334e-12	2.35663476295886e-11
SCGN	1.29636244498869	5.46240306304321	97.0398047876593	6.79475244303118e-23	1.3531033722606e-21
ERN2	1.54888707642148	5.75171542682673	77.8708705519227	1.10001697059836e-18	1.17926739451846e-17
CDC42EP3	1.31711941165296	6.64080792104658	89.0506914021179	3.8482423797833e-21	5.75179389993891e-20
PAIP1	1.90310189692267	3.39697827681504	94.5785548221301	2.35556495090453e-22	4.27248550960007e-21
IGF2BP2	1.1827407972424	7.02375682531344	37.5185989860192	9.05454418737864e-10	3.1500801473042e-09
PMVK	-1.16014675450662	5.6683130071671	17.1678271655412	3.42182864080163e-05	6.78401536437806e-05
KHDRBS3	1.24033107985193	5.18187082069116	67.832244317814	1.78014423592005e-16	1.50460301854653e-15
PNMA2	1.07651353839718	7.91445838841595	71.8634080279741	2.30621146324523e-17	2.11723462788492e-16
FAM189B	1.05530418515854	7.01295422423104	54.2246211968151	1.78831988909663e-13	1.01277761820485e-12
TBR1	1.87108272942013	4.92220183987415	140.954250112077	1.64644104710983e-32	1.78213965599259e-30
RFPL3	-3.01086723299325	8.08723757927833	180.469884485821	3.82671566714597e-41	1.51065228483627e-38
PLAC1	-3.70332919722996	3.25877830560464	130.49019553705	3.20109444100626e-30	2.21469533954567e-28
AHCYL1	-2.52195846165673	4.11164139111202	114.292636762509	1.12429451471835e-26	3.97112657277623e-25
OR5I1	-1.24670264852429	3.37775407283096	9.74870377642731	0.00179449205494097	0.0028700753528858
HCST	-1.02149158980682	6.96578029115171	11.9466313479617	0.000547462744294034	0.000931075133542135
NPFFR2	1.47061367733586	3.93250216006019	82.5749964563556	1.01735891179636e-19	1.24136284673916e-18
GPR83	1.52690715602084	4.14519264142114	149.267583950467	2.50640345378965e-34	3.91173804148426e-32
MMP24	-1.58885315803223	4.06618508286078	24.8016732000025	6.35422881442495e-07	1.55462010840707e-06
EHMT2	-1.28248517303067	4.71340969161202	38.2189152716394	6.32364494285981e-10	2.23475414489374e-09
SUB1	-1.01653915674539	5.49755538579632	18.1237506513135	2.07003288570159e-05	4.23020423140785e-05
EHD1	1.31915892281204	7.44433902390131	55.0348190633158	1.18413394982e-13	6.89221416933393e-13
SEC61B	1.56139624044579	8.87792873769977	113.712567465424	1.50635331670657e-26	5.15772301449888e-25
STIP1	-2.13130116429698	2.95378291320434	34.7876567174217	3.67697302883515e-09	1.19150970528791e-08
FERMT2	-1.43982067807442	2.93838757131343	39.3986631001732	3.45533457801224e-10	1.26645277733698e-09
SLC27A3	1.07066665498438	6.02952791458947	67.8649454895402	1.75086412290323e-16	1.48359206171762e-15
LILRB4	1.0702628583838	6.43147960229867	77.209575262979	1.53746350711088e-18	1.61469758939298e-17
IL24	1.14428697346325	5.76938834933921	46.0073024112835	1.17813027109878e-11	5.21876716128313e-11
STON1-GTF2A1L	2.6534552641657	4.01175316869509	31.3734680883773	2.12870029383557e-08	6.25468812256151e-08
ZPBP	1.15258779235811	4.59225454649393	41.2228193386851	1.35827533913763e-10	5.2720565650391e-10
DUS4L	2.33549902554222	5.91474687991585	8.73518655105113	0.0031212738049466	0.0048253555643853
TOPBP1	-4.27549176736551	4.46284360167914	61.527645103998	4.36570265026806e-15	3.07431589569244e-14
HSF2BP	2.17689013942894	6.56895265304125	12.1184461187993	0.000499254885463244	0.000853847996010151
C9orf9	-2.78107852755217	4.76624740529719	91.2317458076537	1.27793490170277e-21	2.04683081750055e-20
SLC2A6	1.34123339838559	8.16844548920948	43.3449477807443	4.58919625482506e-11	1.89643448683073e-10
AKAP10	1.07295246178128	4.55460154655028	35.5627903463114	2.46960146022224e-09	8.16830724472718e-09
XPOT	-1.4782653164802	5.76127809214939	80.2836465167629	3.24342312136875e-19	3.7144390046938e-18
KLF12	1.93318604921823	7.01481191359858	56.6000119316294	5.34115183329587e-14	3.22923152731969e-13
VPS45	-1.90301971009795	4.00450080918799	88.3951897408464	5.36009943034247e-21	7.90585214879744e-20
GPR182	1.07603862004455	5.54074645710075	86.9834644419533	1.0943229989974e-20	1.55264305418004e-19
CBX3	1.11474766748097	7.28761517019627	83.1587155279598	7.57227664592621e-20	9.46323064633348e-19
GABARAP	-1.40828889274195	4.45251871368874	38.2824445499228	6.12108477373521e-10	2.17002640869186e-09
COG2	-1.16220521665655	5.30903037216845	22.9959050329495	1.62346839370062e-06	3.77123447217891e-06
XRN2	1.12141649442185	6.10504077937298	44.3953921840351	2.68317894722826e-11	1.13536027205856e-10
ATF5	1.10481954913292	6.78328175827659	44.9992785426482	1.97107052481453e-11	8.48483277230938e-11
NLGN4Y	3.29185145030633	4.02030289568142	49.908567554573	1.61079770207305e-12	7.96614839986166e-12
CHSY1	1.52687764425457	7.2180296459924	67.1942603623203	2.46029357069019e-16	2.03588534561059e-15
R3HDM2	2.32281534017901	4.12182041404113	69.8761030049102	6.31488766936867e-17	5.61314054955406e-16
CLSTN1	1.10938205253749	7.36548820616752	32.2436342478005	1.360019325376e-08	4.10206278319026e-08
RPH3A	-2.74543996241486	3.05138591134752	96.3835649793486	9.46495951082571e-23	1.83052862470177e-21
TPX2	1.60491590576345	3.37683480567591	28.307331325785	1.0350324235991e-07	2.79859089233423e-07
NINL	1.19226979668803	8.62398875208214	96.9108691373494	7.25194836704126e-23	1.43140663209453e-21
SV2C	1.93465694505957	4.15046722838114	117.340641137812	2.41765285999914e-27	9.32463697899668e-26
TMCC1	1.13135880903978	7.07576413912694	73.9850834852251	7.87095564404771e-18	7.5676193878516e-17
NMNAT2	2.16552344877099	5.86402533928694	39.6377901198045	3.05710055874149e-10	1.12912503300573e-09
TTLL5	1.27400315754426	5.94176156357217	72.5565129376082	1.62316663207949e-17	1.51503077439297e-16
KIF1B	1.69881070131906	4.68828076064709	106.590062447257	5.47470480211346e-25	1.46377465844556e-23
CLASP2	2.43892510709485	5.36696840657563	21.0969652894216	4.3661904049074e-06	9.62598679610169e-06
POGZ	1.42037235977839	7.75182768555964	78.5744172261749	7.70406806984881e-19	8.46186592745587e-18
MAPK8IP3	1.09770695884575	3.70248115494132	21.8646744204118	2.9257058355957e-06	6.57548957223133e-06
PASK	2.2402437364089	5.69374833006606	145.379217814798	1.77441518091452e-33	2.53363835725901e-31
RFTN1	1.580262896176	4.83994969146612	127.047427081182	1.81386637255703e-29	1.05850932402002e-27
MESDC2	1.12688385929842	4.98826963294186	81.5720280447401	1.68989072733121e-19	2.02154307863097e-18
ZC3H4	-1.48502860638409	6.32697047543178	69.7970705773332	6.5730428406037e-17	5.82717179700019e-16
PLCL2	1.07327476051444	4.67388386256639	24.7798133878851	6.42670119977303e-07	1.57177812506111e-06
DDHD2	-1.2790678671024	4.64197318265191	21.2219776114638	4.09047090104107e-06	9.05679650837566e-06
PPIP5K2	-1.90318065349637	8.56844013279816	104.651841126577	1.45597166139636e-24	3.70114614379962e-23
CSTF2T	1.00844448873241	5.19025670953608	72.4892458021325	1.67944653835345e-17	1.56321299845909e-16
KIF13B	1.44704241109638	6.9681315332711	128.460175168167	8.90155386297685e-30	5.43075708858524e-28
DOCK9	1.02890744945259	4.22735599262069	62.585607433844	2.55110987740326e-15	1.85086469051387e-14
NPTXR	1.84467385219101	3.27599905918051	86.3383951889239	1.51635742674776e-20	2.11126030931623e-19
CES3	1.05389112670521	9.46120986463382	70.5280811895871	4.53761257940478e-17	4.0820265442876e-16
DDX58	-1.2589184695356	3.78992382288095	26.2733369500525	2.9635196806132e-07	7.55629961116838e-07
PDSS1	1.20967104857717	9.76950084810675	54.0338107167673	1.97069159978662e-13	1.10448435186349e-12
OPN3	1.80733761134019	7.15302353996467	74.5419469662414	5.93634284991051e-18	5.79895150884271e-17
PATZ1	1.46551597238928	6.4087917394842	83.050775047593	7.9972574857088e-20	9.95725324426564e-19
CA14	-1.68294039133501	3.88767113293431	30.8854483161598	2.73716462761292e-08	7.93482151875175e-08
PLA2G15	-3.35975319648416	7.73798698063701	84.2848924393295	4.28376092505849e-20	5.4968106248695e-19
TMEM2	-3.13337759923785	8.81129025002017	84.5302097260783	3.78388811329876e-20	4.92125448223798e-19
FLRT1	1.18480712921699	4.71000342998436	17.5153713029578	2.84994224616203e-05	5.7126530507746e-05
BRD1	-1.3284098576754	3.56399089257028	30.2083091981889	3.88043420042741e-08	1.10533081150545e-07
BCL2L13	1.09268891626199	3.4924787544397	28.5538457947861	9.11286493011235e-08	2.48099134060787e-07
CBY1	-4.14723729503124	5.29104610014253	55.9087046568301	7.591568959395e-14	4.52862393657777e-13
RAB3GAP2	1.3535478278249	8.91702575399069	28.8007936191289	8.02182353609229e-08	2.19642830480275e-07
DGCR9	1.05938485508366	4.34617750343332	24.762595713544	6.4843663894601e-07	1.58472625053411e-06
TMEM59L	1.77834937780236	5.30312134499024	69.8472390241349	6.40797307121354e-17	5.68834752393043e-16
DNAJB5	-3.72985333567389	3.40887861814533	144.014844385708	3.52651173999247e-33	4.7332840574179e-31
YIPF3	2.36986912196847	3.04424511003818	52.9825488027793	3.36525000904272e-13	1.82720006558945e-12
TECPR1	1.08358502565839	4.26419513745412	17.8580856780552	2.38005819035574e-05	4.82555000467595e-05
C3orf17	-2.06511925094548	4.10227254767337	66.0673442954308	4.35776225512592e-16	3.52773733343186e-15
CHRDL2	2.33492814580995	5.92161924597518	33.5862506062743	6.8172919315466e-09	2.1279463326795e-08
ABI3BP	2.3503128124141	6.74085063050951	28.8534538054624	7.8066569231449e-08	2.14100836171743e-07
TRIM58	-1.17342580909102	6.21016523032408	14.6005778794747	0.000132873791459992	0.000245719485943237
CNOT10	3.11244107134741	3.71523514557525	39.2848829907177	3.66266051310086e-10	1.33805741444855e-09
TMEM158	3.5616731387894	4.85126361438194	61.6415437645978	4.12032866747782e-15	2.91375402396667e-14
DPCD	2.47656896237747	8.1533798238779	18.2083132243005	1.98012646497346e-05	4.05883589078708e-05
GEMIN5	-1.08985046108916	6.33258705443282	25.9895873320889	3.43263782862796e-07	8.68971424667004e-07
SNED1	1.12099353169213	8.52245166323405	115.299244385932	6.76746057591172e-27	2.45494204999695e-25
RNF167	-2.23778250866026	5.45825027816666	52.6640435698772	3.95770799671762e-13	2.11803655231036e-12
DAK	3.60276136656236	7.29443534803544	59.7432246038153	1.08076601521927e-14	7.11080463542793e-14
SPATS2L	-1.61137025091072	3.02205871971436	18.272072852669	1.91494049861337e-05	3.9300200875212e-05
CCDC69	1.04062949372184	7.36862812441143	47.2199803801344	6.34503450784662e-12	2.91854191789984e-11
TCTN3	-3.21504463130438	6.91827628553138	54.708098006003	1.39828933052935e-13	8.02044418562607e-13
NOC2L	2.77355467673496	5.6409318289953	164.8471734765	9.87858382786793e-38	2.88239895951399e-35
PTPN22	1.23120536153488	6.35000736215696	46.0765027445583	1.13724262178087e-11	5.05432797004729e-11
OR1J4	1.55959406321011	4.97328584620428	69.7231558540456	6.82402725810716e-17	6.03373477327499e-16
OR2M4	1.54781529756709	8.20474146930924	55.1258474662198	1.13054377257514e-13	6.59746022413199e-13
CLEC4E	1.01262261890158	8.03075381939338	15.9195773129288	6.6091544022751e-05	0.000126653441443941
FBXW8	-2.37626991921919	4.02978895909754	74.6595900045056	5.59292891130112e-18	5.51162201523375e-17
FBXO24	-2.97804158628083	3.74323590145277	239.165336470824	5.97999366025216e-54	6.68862290899204e-51
FBXO3	-2.02664979036929	6.78415590362285	62.0558916410986	3.33846048680257e-15	2.38598597730905e-14
SACS	-1.8402428409652	8.31225716525054	80.8438723464847	2.44274120146762e-19	2.86094872653564e-18
IL1RAPL2	1.09360113290965	5.82313939706668	53.0806619585689	3.20128606073851e-13	1.74381743130001e-12
ARFGAP3	-3.33945528107725	4.58635221798153	76.7858618062378	1.90536761166275e-18	1.98554690091129e-17
OR7A17	1.38859887503042	6.98466172008569	92.9418635011196	5.38532450421076e-22	9.17282049435493e-21
PLEK2	1.48485811117743	6.19572782304868	12.0402711109858	0.000520633987429477	0.00088859987020326
OR10H3	2.32047586264621	3.99139899729345	75.2350254530523	4.17887737364361e-18	4.19827036744346e-17
OR10H1	1.32975375729798	8.56136846314907	31.9595637387847	1.57415450897055e-08	4.70354003103354e-08
CKAP2	-2.93694686763631	4.25119005415293	59.8957838912279	1.00015471910758e-14	6.65216880072444e-14
NUFIP1	1.25297584850415	6.35883290252196	85.8229107445356	1.96792879084302e-20	2.66265526519104e-19
SNORD43	1.03836001646813	7.75371615642593	89.5796703094153	2.94535287164008e-21	4.51284546154716e-20
HBP1	1.34341849004519	6.3782440258325	107.166876633239	4.09219329069278e-25	1.12092690505466e-23
RNF11	1.1567160959647	3.79414106545673	40.1636672516896	2.33551781615404e-10	8.76602911868553e-10
NGFRAP1	1.11686360138359	5.07090505655933	74.7611801516279	5.31240806490358e-18	5.25834373503951e-17
FOXB1	-1.03370213031503	2.9928977249991	16.2108957999138	5.66672493098365e-05	0.000109342699861504
NPHP3	1.61107785036333	7.40599883458756	42.2238446860741	8.14014355776885e-11	3.25751362052396e-10
TRMT2A	1.11940141607314	4.62242377989854	78.0143692938574	1.02293702871734e-18	1.10191499192971e-17
LAT	1.10599318235139	8.55323938643545	64.2634924884127	1.08843995411043e-15	8.348023465183e-15
PELP1	1.13646967922314	6.72539107253116	56.1487815701838	6.71892254137924e-14	4.02868642150057e-13
STAU2	1.63135797542414	6.42670632564047	101.697212507152	6.46913447249508e-24	1.44714538149715e-22
TSPAN13	1.09285059455993	5.45700366334433	65.7794268701448	5.04319295721785e-16	4.04359234598435e-15
B9D1	1.26894270157078	6.28336983531028	65.1178750834619	7.05492181450268e-16	5.52457179663098e-15
MTBP	1.260905420023	5.49916948948146	78.4101655142027	8.37202301685575e-19	9.10610153421701e-18
B3GAT1	-1.29820720052184	5.51586888943338	56.5800601226168	5.3956214146109e-14	3.25922730094093e-13
CACNG4	1.23616891408123	6.16823215103076	22.2201552766936	2.43108315921014e-06	5.52488963137801e-06
ZBTB11	1.02207676884829	5.64858423433916	40.0341808426584	2.49557565326242e-10	9.35109336071698e-10
BBC3	1.09095685760033	8.86183047139139	44.8726308995169	2.10276498319761e-11	9.00552380487502e-11
STK36	2.35550141878154	8.19968993006363	126.530443373714	2.35363357833057e-29	1.32733066757786e-27
BRPF3	2.05227462701905	8.67943004116649	102.210417822518	4.99266542987035e-24	1.14354190101911e-22
GLS2	1.22321729080034	5.92037330775559	38.2773060003499	6.13722450077021e-10	2.17345190631498e-09
SULT1C4	1.05194985392219	5.52819783199213	96.7110616744225	8.02198226715015e-23	1.5695487753599e-21
CNTN6	4.41520743904408	8.1583285242409	80.6255029012877	2.72815721060593e-19	3.1675887613108e-18
SULT1B1	-3.62842137019831	5.87620628071084	38.3166740516187	6.01465191909092e-10	2.13794115619805e-09
SRPX2	-2.64929229650412	6.68001822115227	19.4233233763923	1.04720339759222e-05	2.21836553069488e-05
RBMXL2	-3.19879817605792	5.88665511032612	17.6325922327821	2.67956628206711e-05	5.38239129570558e-05
APEX2	-4.45229994682761	9.53699210806244	14.5940443242031	0.000133335276465435	0.000246437080793041
PCLO	1.24250588344512	7.44101170160814	107.527792124181	3.4108864923309e-25	9.41994207820273e-24
REM1	1.25026695325002	6.91984273763267	103.93724794528	2.08826416994644e-24	5.17134348505925e-23
MRPS18B	-1.77438394073202	5.10736531047013	10.2467857354429	0.0013692297179961	0.00221900522518035
ACAD9	-1.10111902785853	5.18979342445512	15.6611490145004	7.5764612467611e-05	0.000144242926034081
MRPL18	1.67686392235189	9.17335330740126	82.0843947510468	1.30398111821885e-19	1.5739239720084e-18
ORMDL2	1.41663078340677	6.07707846832955	41.9885040244038	9.18115956218935e-11	3.64177678879933e-10
PYCARD	1.2970356621952	5.38688241587492	116.254450428997	4.18064706865373e-27	1.5586845820964e-25
TBK1	1.05822337175301	7.01646241162681	86.6173040139829	1.31689845677307e-20	1.86056958808507e-19
TAGLN3	2.31299737644703	6.07549706937505	102.378265207117	4.58706838217189e-24	1.05424027098478e-22
TMOD4	1.08138092440987	4.08092310088153	22.0980570028573	2.59071835522542e-06	5.86582688323812e-06
REPIN1	-1.31970398200131	4.10002341125321	48.7519251605012	2.90473291486644e-12	1.38351047492326e-11
ICOS	-1.47915583406327	4.76661605695945	25.175254329533	5.23496109370994e-07	1.29542123524658e-06
ANAPC2	-1.8364823972597	2.93741756809532	8.2425471770037	0.0040919667596591	0.00623551065487561
SNX11	1.1629768336352	4.77848041724341	70.1529471203222	5.48799883649539e-17	4.9041225288576e-16
PYCR2	-1.53383540429771	8.18774960820601	53.2541827625311	2.93062784675301e-13	1.60419604237842e-12
NRBF2	1.14201542766361	6.36661694618172	99.1752453445708	2.31117973029707e-23	4.9239133873091e-22
SLC39A3	1.26448089080595	6.12085699892733	93.7311248991676	3.61432421215949e-22	6.3057593559254e-21
SLC2A8	1.18676571745193	4.25785356584018	49.424276148683	2.06178405855167e-12	1.00483898452725e-11
PILRB	-1.7388440387912	10.3000522573867	44.5715714953351	2.45226659142606e-11	1.04027566972568e-10
PILRA	1.05385926448499	3.57454599185812	82.8137133188874	9.01622946127677e-20	1.11227786607773e-18
KCNIP1	1.26801101408264	8.66038700554507	37.3695370102141	9.77368753684306e-10	3.38972697983224e-09
DNTTIP2	1.58320129623643	5.75525869358982	117.355984045352	2.39902263573043e-27	9.32463697899668e-26
AK3	1.29177155548124	5.61497457502044	34.785530292905	3.68099131910213e-09	1.19223613622077e-08
HDGFRP3	1.85805206605841	5.79410068386978	39.1459918631666	3.93269789220073e-10	1.43203122922187e-09
NSDHL	1.20721850421037	7.33607546417586	81.7422053226094	1.5504687303427e-19	1.86473040310571e-18
PARD6A	1.00088250454937	5.56893010471987	44.7250602575376	2.26736654962754e-11	9.67342461192019e-11
TMED5	1.36387367984855	7.17520579054684	113.213149716934	1.93782109925655e-26	6.40626472764075e-25
MTERFD1	1.00508858336339	8.10500706207221	79.383376599703	5.11547154874706e-19	5.7026461069172e-18
MRPS16	1.12921042857143	5.3595739670044	87.8187866451764	7.17343605942641e-21	1.03752003006057e-19
UBXN1	1.96563297782068	5.21629692519935	154.532001508055	1.77201246725773e-35	3.21404747777476e-33
LAP3	-1.12125481793293	4.97836948438474	68.8506922156114	1.0620731177513e-16	9.26862508872431e-16
NDUFA13	1.07162937048624	5.2741114270144	14.155503484819	0.000168304048370748	0.000306926214297851
TRNT1	1.15545191499827	7.54030314707377	88.2624318237246	5.73218541470648e-21	8.43611761361736e-20
NDUFAF1	-2.63721112691997	8.68199760256328	42.8680104693647	5.856045690813e-11	2.38037084379443e-10
SUV420H1	1.60835671850986	8.58206738180944	63.206834558559	1.86101536691682e-15	1.37395754976664e-14
RPL26L1	-1.44174203591269	6.83163076115657	54.9244918013453	1.25250441508494e-13	7.2649586254408e-13
ZNF706	1.0386279790526	4.33299666046781	17.2938750614285	3.20217345296673e-05	6.38247283720218e-05
GOLGA7	1.04506309767682	4.62807150920292	18.248529652832	1.93875548592562e-05	3.97767901744018e-05
COPS4	-1.39335183901809	6.15816398833497	52.9163518242179	3.48059827056932e-13	1.88677665539505e-12
CHCHD2	1.4971290429467	6.89717175835822	145.452745953242	1.70993843546769e-33	2.49465148704862e-31
HSD17B12	-3.67124313006084	5.13228888340958	91.032050837791	1.41363685927048e-21	2.23748041569911e-20
C5orf45	-4.8519970359449	6.72323012408693	122.447095838722	1.84263644245214e-28	9.15995049281207e-27
C3orf18	3.00808123920346	8.0660352818704	81.6584114338689	1.6176188158547e-19	1.93854283450016e-18
AADAT	1.45897723505599	6.60094187465269	7.95705474801912	0.00479002973640126	0.00724006521643893
CRBN	2.07782364332989	7.96044025650175	83.7952772686493	5.48757473486998e-20	6.94851208409669e-19
RAPGEFL1	-1.48526973205268	4.02098676841693	52.9612085995346	3.40201130060846e-13	1.84566676138912e-12
ZDHHC2	1.94270742987027	9.90372810847089	86.0136594920272	1.78697033239857e-20	2.43747111803391e-19
ZNF219	1.25990440930269	6.8882073907726	47.0796422029663	6.81599825390785e-12	3.12233203289936e-11
MARCH2	1.59204617960148	4.24187888773119	60.0659079617607	9.17335766577852e-15	6.14395242465466e-14
ERGIC2	-1.67366408781961	4.51591323244481	59.4155268160753	1.27657875929188e-14	8.32567546511936e-14
GMPR2	1.34621092855371	7.56771592184529	108.005603441994	2.68019362256101e-25	7.55747033655753e-24
SLC15A3	-1.06193428621901	4.92168738450391	28.1836274988508	1.10333942007651e-07	2.97131253937941e-07
THEG	-2.8914155894791	4.21801498254269	254.142486795561	3.2461548885033e-57	5.44623636418641e-54
FAM13B	1.65225612211473	7.72216815522394	46.6651817716713	8.42120350525539e-12	3.81083592203431e-11
SLC22A17	1.48501831392563	3.56561725791422	23.938808787747	9.94466929840912e-07	2.37250891082914e-06
ZBTB7A	-1.43955602620883	9.51292371058613	36.5112652386184	1.51786472691802e-09	5.15505576029697e-09
TAOK3	-1.61871107699083	6.78239860972593	38.2432012149785	6.24542979320982e-10	2.2082760454284e-09
KRT76	1.06824620035224	8.06740302504592	88.2453698874554	5.78184255430945e-21	8.4843903974043e-20
PLA1A	1.02944108247086	7.10761071280272	33.7589659893829	6.23808729033079e-09	1.95625251427149e-08
CSAD	-1.19080760868117	4.38097034615425	22.3569884086639	2.26387743439542e-06	5.16237902216367e-06
TRPV2	-1.75986488206693	9.3022975128499	96.2904838881142	9.92057227415943e-23	1.91313104976678e-21
ZNF107	1.02319402376753	6.48755996531351	85.2325447415356	2.65259813003017e-20	3.49050706875147e-19
RNF138	1.07251230365543	5.13580635491016	89.4165810366712	3.19844607687827e-21	4.8672951523651e-20
SFMBT1	1.25776565184865	5.18452933043912	111.668640526475	4.22310199308499e-26	1.33057452937058e-24
VCX3A	1.04169590362622	8.56545489470085	94.4840798737252	2.47071533044881e-22	4.45725015662418e-21
CXXC5	2.01282494558175	4.6920749428508	84.3789001510428	4.08484023665365e-20	5.26168192479514e-19
JKAMP	1.10048502967168	7.07115187085275	123.719080541969	9.70560599144213e-29	5.12868675658017e-27
RAB6B	1.16765657911455	6.7651568746233	21.9352864840573	2.82000667671682e-06	6.35069288840489e-06
SRRT	2.44859281646655	5.03872707917137	102.169818042673	5.09604500373392e-24	1.1632502727911e-22
NUB1	1.90280812354079	6.2638177695327	97.4360205164706	5.56248691357418e-23	1.12101650681671e-21
S1PR5	-1.69872577190778	2.99425078492024	23.8374202859163	1.04824686977512e-06	2.49195350444947e-06
FXYD5	-1.2104548173075	3.71017093183161	9.18285027391846	0.00244293290640842	0.00381978628492705
P2RY13	1.03389440851932	5.42929053498437	15.4982067468665	8.25835627448616e-05	0.000156514625693523
FGFRL1	1.21419819583046	5.58310970820916	91.9679285810578	8.80926432904968e-22	1.44545166044627e-20
C11orf24	1.01003846484427	5.52801012765525	90.6396350321798	1.72372649713364e-21	2.67776123200553e-20
RIPK4	1.02634134354539	6.3996514968973	85.3939797092133	2.44463775214206e-20	3.24981753112873e-19
TREM2	1.1823396064976	7.63136912190406	86.3242899032809	1.52721157586134e-20	2.12197036969057e-19
GNG2	1.43788613112916	6.75324641476657	86.0718130528099	1.73518555107778e-20	2.37165585199247e-19
UNC93A	1.00759324604609	5.6776635301146	22.0353121800765	2.6768017285162e-06	6.04849037039469e-06
SH3TC1	1.28515837975104	8.0357500420079	41.7659904453652	1.02877422471051e-10	4.04932775485763e-10
ANLN	2.57040881775205	3.87116603455684	23.5898681735783	1.19213573534333e-06	2.81605875392084e-06
FAM134B	-2.64876079801064	3.10372490118359	41.7872059019977	1.01767161635008e-10	4.00797782706887e-10
ZFAND6	-1.01239537087086	3.99543125243508	18.881852418308	1.39069382283128e-05	2.89573262333873e-05
FAM64A	1.07334286014231	4.498723255737	61.0513454401083	5.56055051858116e-15	3.85106857896782e-14
NEURL1B	3.33624132841624	5.69623900126615	22.8282177256427	1.77145632241532e-06	4.0979811719163e-06
HEATR5B	1.75409332358876	9.09595557074961	42.0867897082331	8.73110211636424e-11	3.47535150076634e-10
MIER2	1.40698321086023	7.35927232533297	112.003048392305	3.56761221486715e-26	1.12959862051434e-24
ROBO4	5.18771615240676	3.54606239016909	144.35242656184	2.97535438610815e-33	4.07502107860649e-31
EPB41L4B	2.75870770592302	4.03579557423664	26.221549103044	3.04406637027858e-07	7.75578185684872e-07
LZTFL1	1.10668331647559	4.8701195782229	64.4152306680803	1.00776120071357e-15	7.75583190136328e-15
DDX56	-1.69700182955615	5.10695966488282	40.1344149221993	2.37075356502505e-10	8.89330753207554e-10
PCDHB18	-2.9454390777296	5.04503163937938	85.2267210676134	2.66042219289907e-20	3.4939517292653e-19
WDR74	1.28646237407834	8.26164548019403	135.099986910704	3.13953843311065e-31	2.44993516565181e-29
CRLS1	2.54717605828311	3.21943112705226	149.985877057208	1.74600978011261e-34	2.93488329828462e-32
CROT	1.27864893757767	4.9396144444668	85.3933031182788	2.4454743752347e-20	3.24981753112873e-19
ZNF853	-1.306543617658	9.26080160867918	70.5167117973142	4.56383909311334e-17	4.10012371537933e-16
RNF111	4.06620406472326	3.51377466105064	42.2559971459478	8.00740859155932e-11	3.20630781968703e-10
BNC2	1.5265302543433	4.30558269001974	52.0953351057375	5.28703812541191e-13	2.78722017750505e-12
APTX	1.72103376652049	4.99094051769814	75.717714863493	3.27258408598097e-18	3.32762300015428e-17
WHSC1L1	1.29437553642639	4.12811865974793	65.364522112672	6.22495157265192e-16	4.93802009504339e-15
IMPAD1	1.08252067271988	4.06415082046961	63.3750379773378	1.70869637354907e-15	1.26988497927883e-14
SARS2	1.18561029247847	5.58850357392156	49.7380618504901	1.75704043565851e-12	8.6511359968483e-12
OCIAD1	-2.44018524483074	3.19345479969304	78.0666960604018	9.9619463925514e-19	1.07483315499055e-17
SSH3	1.23287855522171	3.29035308767152	48.9019768783798	2.69079404859666e-12	1.290839051389e-11
C1orf159	1.48019226910427	5.09954266017615	107.051159380594	4.33824656136704e-25	1.18349482411928e-23
C14orf119	1.39908374200805	7.06788494132524	73.4406870402254	1.03706157962766e-17	9.85796070946352e-17
PHIP	1.11895443614487	3.70242431694921	48.9892633352056	2.57367445184921e-12	1.24169153460532e-11
SOBP	2.77100630518732	4.60782480192959	103.172948337366	3.0713132768803e-24	7.36506799280216e-23
GPATCH2	-1.9882671933772	8.24831453335058	185.605738771935	2.89441710317503e-42	1.71651795137832e-39
ANO1	1.16266952615317	7.26311791483299	37.7893936480081	7.88090873804125e-10	2.75749627429587e-09
CRTAC1	1.59980872075152	3.80199758233398	41.1455484682496	1.41304715039885e-10	5.47199043642624e-10
PIWIL2	-1.64725162889051	7.76959800906339	65.9283444858166	4.67618177917601e-16	3.76732964226293e-15
MSTO1	1.00608206379365	6.58924166278964	73.9927339817258	7.8405097132935e-18	7.54916222179522e-17
NUDT11	2.47275925576562	4.49666948761189	73.7313895378081	8.95041821732461e-18	8.56865287538737e-17
ARL8B	1.10509951046836	7.21183274794542	46.0023689767266	1.1811008060666e-11	5.22847461049665e-11
LRRC20	-3.08257810195696	9.10353539515753	69.7909274904654	6.59354565741644e-17	5.83763653125617e-16
NAT10	-1.88767190896188	5.05444721233845	77.4734219460887	1.34520499995369e-18	1.42392283196991e-17
ASXL2	4.20679980296388	5.14894073014581	127.50330511373	1.44160611645014e-29	8.56160942256361e-28
TMEM100	-1.06805518005261	5.281477453546	16.8340248834141	4.079527909317e-05	8.00986301914172e-05
TMEM40	1.23821113286407	5.07408707704112	52.2769283886075	4.82004249279771e-13	2.55709922285893e-12
ACOXL	4.73723779926683	5.03878098802901	84.4558775735992	3.92885559245343e-20	5.08118026266642e-19
PLCXD1	1.72781495773126	3.51195422336906	82.8730637884659	8.74953845544517e-20	1.08136560910668e-18
MSX2P1	6.33706012126796	3.38974240599253	36.2517683055909	1.7340260196993e-09	5.85070317657214e-09
MIOX	1.15200877992613	7.81758893398579	63.0451242716815	2.02024852831783e-15	1.48824235713951e-14
ITLN1	-1.44290135000171	3.33177807335899	44.8860205553651	2.08843533891642e-11	8.94986561907284e-11
PPP1R9A	1.44102664710971	6.40404827333432	16.7132608158505	4.34760418484498e-05	8.50882813779372e-05
MTMR8	2.28531788027283	4.11966196853826	135.782994834202	2.22573309325573e-31	1.82157253522429e-29
PRR5	2.03488392385302	4.36535551501802	83.907429147551	5.18493227076734e-20	6.59016675551507e-19
BCAS4	1.30027998746975	4.66834404385453	34.6718632045825	3.90231191800086e-09	1.26118560309731e-08
HHAT	1.03138928247517	4.38892290617496	18.9500183316593	1.34187990612497e-05	2.80278744164478e-05
H2AFJ	-1.23997267198101	9.03428815127466	27.1993534146378	1.83520039330997e-07	4.80719353610586e-07
PRR11	-1.16593543420025	4.30218182499153	23.3420000806231	1.3560633123245e-06	3.18312028296947e-06
PCID2	1.34525844908296	3.22589562177631	49.3523408140365	2.1387909730304e-12	1.04161293323709e-11
ST6GALNAC1	-1.39321186101229	4.54671596508072	20.997844539565	4.59800374823564e-06	1.01137997884003e-05
DOK5	-1.18654895419082	5.4471354430974	27.4138253746764	1.64252757201887e-07	4.33123871741399e-07
VPS11	2.37322905414224	4.09585874817948	118.768660896801	1.17684540462855e-27	4.99861361421658e-26
ASH1L	1.53711406876095	5.45184287864635	115.523877470158	6.04270868422472e-27	2.21599005354274e-25
ACSS2	-1.40367099882292	5.79040015281392	44.6638690713143	2.33934626134418e-11	9.96151824865532e-11
CMAS	1.14268000429054	7.79008655664198	61.1626631876589	5.25486875777296e-15	3.65823902836248e-14
RCC2	1.2750448540083	6.25174845863855	89.2198869679519	3.53279673250034e-21	5.3158293434551e-20
NDUFA12	-1.03947587746871	9.11237529827193	32.1999423133636	1.39094885338377e-08	4.18782312923217e-08
UBFD1	1.16819234763025	6.96010403374779	86.5392774338741	1.36989400222158e-20	1.92732885721363e-19
PCDHGC4	1.14424099495421	7.4303228672569	52.4358396182629	4.44536791814387e-13	2.37333843267013e-12
PCDHGA7	2.4424214068928	7.83675316843107	141.480433189479	1.26324896724055e-32	1.38978095395924e-30
PCDHB13	-3.53059574679545	10.2237999341079	26.4943821080144	2.64305635792693e-07	6.78819411329799e-07
PCDHB11	1.02901332759483	5.39883140536165	29.7743815476113	4.85363533131679e-08	1.36003117780656e-07
PCDHB7	-1.48250210184545	4.05840469283351	26.6112493232961	2.48790931559536e-07	6.39707257354806e-07
PCDHAC1	1.57984724740654	8.78380494953369	39.1237791094979	3.97769663442837e-10	1.44763135106555e-09
TEX13A	-3.40922636283624	3.14132692783184	82.8018572680364	9.07047113477024e-20	1.11691617954941e-18
TDRD1	1.54183502147936	4.74896403891895	31.6327071546772	1.86265866607289e-08	5.51159713757283e-08
MOSPD1	1.86076771491539	3.45497903693192	74.9907973266995	4.72913251541306e-18	4.70878461586603e-17
LMOD3	1.19813793209995	6.31101284196916	65.8157604067504	4.95107316042551e-16	3.9792397580378e-15
C21orf62	-1.58063097502193	4.44602253518512	36.8508856749551	1.27518148278784e-09	4.36396885823009e-09
SERTAD4	1.11974216788476	4.55438320440223	34.4184744253399	4.44484178699313e-09	1.42724082452205e-08
ANKRD7	3.41289783136124	5.66089539737231	49.424633998156	2.06140800001756e-12	1.00483898452725e-11
PANX2	1.01007710039215	5.20232777886022	61.1945802942284	5.17036625310373e-15	3.6031493171941e-14
NRIP3	-1.08890400225723	5.06878612381692	32.6311170409007	1.11416615243952e-08	3.38946919719928e-08
SAR1A	1.44199903611765	7.43910748154811	104.075803710552	1.94721751630716e-24	4.83991731553234e-23
TCEAL7	-2.3021390107403	5.43086503433415	20.8385348502513	4.99674356248086e-06	1.09621268544652e-05
DPYSL5	1.28647195875393	5.96649816834626	116.199581675626	4.29792589519264e-27	1.59355694379215e-25
SH3GLB2	1.02481099895505	7.079477812338	25.882413276314	3.62860057764417e-07	9.1581566290222e-07
STARD7	2.03904448715661	4.07282886024459	59.749614857916	1.07726251426183e-14	7.09482480643044e-14
OTOR	1.5264268301709	3.44448418092281	10.0072486166981	0.00155925293382426	0.00251179703285997
LXN	1.12988265398299	5.40434348913592	54.5208771099274	1.53805151783976e-13	8.77709501379474e-13
DUS3L	-2.54058416219674	3.70860035499081	47.5984263555417	5.23104569672158e-12	2.4328168863963e-11
NIT2	-1.40175203097382	6.66191786033003	32.9312966759155	9.54738460401975e-09	2.92835914431337e-08
C14orf132	-1.0916293882041	7.38519112351263	22.4012513065853	2.21229830764431e-06	5.05334715541217e-06
COQ9	1.0572595023077	8.32407598775306	94.1331820448108	2.9499242495083e-22	5.25117815343507e-21
CIAPIN1	1.2672821597059	4.9862197672272	33.9723507496995	5.59008268139705e-09	1.76624505060525e-08
CASS4	1.03558869707831	6.88816113787106	55.2184082755624	1.07853912009394e-13	6.30494428131573e-13
CAMK1D	1.41348153049715	4.61900637737021	123.198086340725	1.26199372027991e-28	6.56530221457249e-27
NUP107	1.26506762317298	7.37390342586321	41.1241640823423	1.42859189112555e-10	5.52580990279168e-10
DOLPP1	1.73193948608555	3.9431729259937	50.0913625288965	1.46751545349984e-12	7.30059022122862e-12
THOC2	1.28221189872007	7.30786845865038	34.8486490032693	3.5635675280478e-09	1.15643625148592e-08
KIAA1244	-1.90145578697404	3.71168129179344	52.3064726089958	4.74806912352303e-13	2.52290513760594e-12
CBX8	-1.19460506803302	5.03666679357425	60.3324106076277	8.01172925424836e-15	5.42550101163075e-14
SENP7	2.37632262789791	3.74067435462178	39.0394204614466	4.15333761336152e-10	1.50828185731976e-09
CYP20A1	1.18396241132104	8.55737865381589	44.8603902027067	2.11595109615022e-11	9.05044474586623e-11
ABHD6	-3.00856561041844	12.999588941496	130.239799656243	3.6314676258709e-30	2.46169487244643e-28
DSCAML1	2.91073118642081	6.48011398321586	50.1251420559458	1.4424690344301e-12	7.18664416485555e-12
KIAA1210	5.96959408602622	5.46205648971829	9.21439914931716	0.00240119005008509	0.00376065027447399
LRFN2	1.80370439155974	6.93915586606267	137.983098862277	7.34996951512244e-32	6.8507840855537e-30
KIAA1257	-3.78513021489502	5.35004732977052	74.8294765392023	5.13177674615408e-18	5.08705372872083e-17
MTA3	1.2144212583182	4.07710692128706	50.3796792585886	1.26699388222158e-12	6.35960803559386e-12
CASKIN1	1.20695219319159	6.56949805413107	51.8030286738685	6.1357090762865e-13	3.2194482885816e-12
KIAA1377	-1.41389781717351	8.613134899616	45.5897678742525	1.45801233244085e-11	6.3910651619925e-11
TRMT5	-1.04763387269786	6.67020602945813	29.2730646381017	6.28634781717307e-08	1.73969815262056e-07
KIF17	1.50415621514803	3.8755812964621	28.6953112682647	8.47085771527191e-08	2.31559780558818e-07
CRAMP1L	2.29389604872905	6.18362689033299	58.3874601447083	2.15258682150604e-14	1.36411805090907e-13
HOMEZ	1.20559110042128	3.9026017725477	20.8110605730014	5.06893776884478e-06	1.10987410658132e-05
WDR48	1.58399622694683	7.25194235383019	20.2771235279232	6.69968732300053e-06	1.44710658592393e-05
KIAA1467	-1.14506330050942	5.48296005310039	83.116357532477	7.73628596599748e-20	9.65022585832883e-19
ZSWIM5	3.3818170685275	4.04933388384281	90.7180177444158	1.65677676224887e-21	2.57972827179865e-20
POGK	-1.00921682295593	5.82815822903543	32.8297965999746	1.00591094507489e-08	3.07267562694472e-08
BEND3	1.2336004869725	4.75688792782884	32.8625645125323	9.89097214379562e-09	3.02406897754043e-08
MAGEE1	1.72108963134528	6.47094212028114	99.0024949648716	2.52183854581767e-23	5.35546221479866e-22
USP37	1.18523186180286	7.13848137502807	127.713727716421	1.29658580694601e-29	7.76909584858451e-28
KIAA1614	1.12157354769479	7.0809293953124	77.1345147208897	1.59701892419823e-18	1.67201154450769e-17
SPTBN4	1.29111956654094	7.85665170075648	72.3899984239983	1.76606745163262e-17	1.64156214236932e-16
GBA3	-1.00067859126797	4.65784843908959	34.317847620465	4.68069557071306e-09	1.49652920319463e-08
G6PC2	-1.490568060356	6.70294073534532	39.8333997837015	2.76574867776158e-10	1.0305907482764e-09
GRHL3	1.95828599128694	6.09400682591443	132.186211309958	1.36222976931461e-30	9.83002578695737e-29
SELK	-3.28501298707089	3.54364274326193	128.809658580245	7.46440750725453e-30	4.68164848422291e-28
PRM3	1.72531750435603	7.77623704209043	106.316947144039	6.28367977154722e-25	1.66678952359104e-23
EXOC4	-1.93111795362675	4.81556335126072	61.4305283281544	4.58643737049523e-15	3.21625717799305e-14
EEFSEC	1.10183063569042	3.79597186048491	40.2979353513719	2.18039280646451e-10	8.21595515114167e-10
C14orf93	1.20229721126958	4.40156312625962	26.4695058527348	2.67731278718299e-07	6.87091629628492e-07
SRR	2.162953120578	9.32316282071598	61.0127873780636	5.67052915929917e-15	3.92318775134606e-14
ABHD4	1.04710121507521	6.71923479174866	35.5461469651809	2.49079244221945e-09	8.22623429120804e-09
RNF123	2.23632728088961	6.50492492528306	138.720367812336	5.07047451787379e-32	4.93128726745423e-30
SH2D4A	-2.78437667778945	4.57213451403662	37.7910491316634	7.87422371438633e-10	2.75659443647609e-09
GALNT11	1.93179408970369	5.33408008129119	21.7153773655093	3.16246083218737e-06	7.08623527372603e-06
CHTF18	-2.45786413572232	4.34389520077943	65.2133991508391	6.72109761245162e-16	5.3065042443721e-15
CIDEC	1.4038321466294	7.08626432701067	52.1404912608699	5.16684432981903e-13	2.73029073207996e-12
ZNF667	8.2317102577865	4.57919880608958	43.2338463330856	4.85731327897682e-11	2.00106994568529e-10
NECAB3	2.22950057021439	7.36200271606597	53.2129038039712	2.99286318678349e-13	1.63426402331196e-12
MYO1G	2.27112358242778	5.39998654330168	92.8090421020638	5.75914307100728e-22	9.70508757168446e-21
GOLPH3	1.03571581095195	6.86618717586158	96.9213673220256	7.21359892052741e-23	1.42803723763007e-21
GAL3ST2	-1.95866809561769	3.09433692390468	90.5445521920531	1.80858311143744e-21	2.80309497941262e-20
NPVF	1.19049282323439	5.92440219093208	77.3197893045465	1.45401851023893e-18	1.53185529391106e-17
NCAPG	1.10084378714877	6.97934540682416	30.883407750599	2.7400441636722e-08	7.93973937064081e-08
LEPRE1	1.04400369428437	7.0339749010337	79.586114968072	4.61658525910021e-19	5.20704263425571e-18
POPDC3	1.0842519362458	5.8784952285111	102.859050293889	3.59861688534098e-24	8.5336812429411e-23
MLST8	1.92995868641937	5.80627806500899	91.8725511097125	9.24424092282335e-22	1.51312441056262e-20
ATL2	1.82719349735202	4.0741552805878	77.5524021659438	1.29247529419494e-18	1.37026883085975e-17
ABCG5	1.19456127538271	4.86406510480818	78.5058366789935	7.9762223505272e-19	8.71798504794594e-18
ARHGAP9	-1.21373868503441	4.32797977148956	28.1565880532086	1.11886171636982e-07	3.00587709309763e-07
CDH24	2.65706228380269	4.30123852966642	135.977601763928	2.01793952072792e-31	1.69279901545063e-29
ALDH8A1	1.53935290982634	6.6537397569462	53.0354628453206	3.27580420427289e-13	1.78007465707493e-12
PLA2G2F	1.17742191568446	7.48553992971073	111.245691304765	5.22737526114176e-26	1.60921630172121e-24
ANAPC1	1.57271553168259	7.79448699173696	139.525013758192	3.38129821013992e-32	3.33704298356603e-30
ENGASE	1.93139838445915	4.99895983471417	74.3175106174788	6.65109239623007e-18	6.46891030015942e-17
C11orf1	1.01953905664311	6.68410444783703	76.3400580495532	2.38790566115141e-18	2.4654207526134e-17
RABL5	1.33894821369018	7.7873657514143	117.95897048807	1.77012035589223e-27	7.11333994514537e-26
FNDC4	1.43175674151665	5.67250564865953	54.7565038615976	1.36426974854814e-13	7.84542783419588e-13
PORCN	1.56441033708877	7.9303024798203	41.8716842507279	9.74638804430837e-11	3.85206184719396e-10
SPATA20	1.06773167233343	6.6567221279256	80.5265527360713	2.8682471501608e-19	3.30735509015964e-18
USP46	1.07520066823811	4.25949233795159	27.3789018274158	1.67246008151432e-07	4.40324817851808e-07
STAG3L4	1.34693602936775	6.54949808513293	66.1069671608284	4.27103388039162e-16	3.47008575923827e-15
RTN4R	1.06522047228411	7.41110707232322	81.2663401555429	1.97257846067274e-19	2.3430042565619e-18
UPF3B	1.54527734403846	8.29129069951375	59.0833048245071	1.51136124794559e-14	9.77143095853841e-14
RASL11B	-1.29102624634606	7.45045616737041	65.2583808501378	6.5694210268107e-16	5.19898402251493e-15
TMEM108	1.02838271435746	6.41735650553935	27.7459846385202	1.38335029208162e-07	3.67815523381922e-07
MTMR9	2.71071990367093	5.17944939963497	137.012500762026	1.19828345041279e-31	1.0867135453676e-29
DBNDD1	1.09989191096269	5.67979758592903	17.7174491475572	2.56265082417245e-05	5.16839786191012e-05
ERI3	1.13857370107838	7.32160594061984	126.567954761054	2.30956383336176e-29	1.31351549878735e-27
PRRG4	-1.03158726390482	4.10655479531477	10.9220282768431	0.000950275124116163	0.00157153680580177
ELOVL6	1.67112282495064	5.18702705527885	22.3089028196679	2.32127929096301e-06	5.2860893524441e-06
C9orf16	-1.62956420617293	4.68382881731483	28.5936857245151	8.92728192601189e-08	2.43342766066067e-07
NOL12	2.31795104101107	5.40091708591086	67.9033992034619	1.71704905571476e-16	1.45677828228847e-15
IRX3	2.70009312616196	5.63602464385388	123.164061895561	1.28382122372039e-28	6.58552076426137e-27
OR4K5	-3.42470420583172	2.9797087655614	26.4453711303801	2.71097336368386e-07	6.94667515986346e-07
ZBED2	1.18555963165809	6.36965038273014	21.4529681847596	3.62614273707249e-06	8.06864851077371e-06
OR2A4	-1.75166422101106	5.88934714484307	57.8045780984919	2.89495169636806e-14	1.80390165592628e-13
EPS8L3	-2.29348174955774	3.93824579933531	100.597875425333	1.1268855187588e-23	2.43952539238397e-22
FAM184A	1.02942940895596	3.81500278402342	37.7760540555007	7.93498324971254e-10	2.77352461400109e-09
SRD5A3	-2.29864773241333	5.12678908406108	42.5178837492185	7.0038897692903e-11	2.81962233003642e-10
PPP1R3B	-1.90655012318298	4.25707041737981	52.897836940934	3.51356274288313e-13	1.90157415866844e-12
SMC6	1.82989861354617	7.17444460818515	26.4050316678625	2.76818434474899e-07	7.07975805549178e-07
ZMAT4	2.71614662766054	5.55875456753827	162.494232022647	3.22637006327473e-37	8.01932203505064e-35
NSUN7	2.79082134038932	5.89768746666683	90.8254736586229	1.5692009215741e-21	2.47204398701497e-20
E2F8	-1.57378077025244	6.65646465684132	72.6908565698526	1.51634992638336e-17	1.42126038491043e-16
ZNF385D	3.12588919803489	7.06257415362576	94.9629475845265	1.93982331888072e-22	3.56083017510378e-21
DHRS12	1.05984707815611	5.00514848265358	59.8000876258595	1.04998681894887e-14	6.94917311830955e-14
FBXO31	1.20504929003321	5.46555985312483	82.3359471601064	1.14814888743424e-19	1.39083523169155e-18
SHCBP1	1.37055446197312	8.25070394642847	62.6326356365709	2.49091466169314e-15	1.81110815759725e-14
UBA5	2.18920224853465	4.03783035973942	54.0690180362653	1.93569468054582e-13	1.08980260076703e-12
HDAC11	1.88742252419053	5.82371459506185	142.318143786739	8.28548480079045e-33	9.58687732725943e-31
ATAD5	2.83382085231577	6.90355156185956	185.329780182263	3.32509810280408e-42	1.71651795137832e-39
MAP6D1	1.07698176786385	5.41548600699937	31.2058331491054	2.32067702100426e-08	6.78904249693096e-08
ZNF696	1.01739189928037	3.80336564526926	46.7323066277708	8.13763456638601e-12	3.69247231744533e-11
ABCA11P	1.42265232272559	3.97921217387757	13.5667333854532	0.000230229703144933	0.000412348955912902
GRHL2	1.51922711317978	5.97302924514604	84.9662437583528	3.0350258589077e-20	3.97038178150675e-19
DNAJB14	2.57460126191513	3.54367573461574	103.171929073467	3.07289381311966e-24	7.36506799280216e-23
ZNF702P	-3.29903304799188	4.57803071158028	32.1232180276879	1.44697673405537e-08	4.34481470346559e-08
TTC26	1.18785797955972	6.83976847975177	23.4686649354346	1.26964921686393e-06	2.99178928875485e-06
GPR157	1.21648214764121	6.43008448243142	103.478812892249	2.63193739318433e-24	6.44632549111681e-23
PGAP1	1.33629261603873	6.03255758146266	86.2513482217224	1.58459333924273e-20	2.18810820980617e-19
ZFP2	1.36648591004508	4.26668591670459	108.444333568311	2.14799075729453e-25	6.16032733854855e-24
ZNF703	-2.00906774180651	2.94581910787345	34.2335738382232	4.88783719900524e-09	1.55904350962567e-08
ASRGL1	1.325458600335	6.02841394979678	110.823872030663	6.46682752763623e-26	1.97267634263485e-24
CWH43	1.53638522861459	6.92887905422888	98.9917415229697	2.53556934222039e-23	5.35546221479866e-22
SLC35F5	1.46563797841561	5.92798485890806	115.215630330597	7.05890284241777e-27	2.54689768685299e-25
TET1	1.38626826152029	4.47161980762782	64.4992262626448	9.65702643537092e-16	7.44923039169819e-15
EPC1	1.62565709443723	4.26901945530305	40.4990578202102	1.96710876808473e-10	7.47523609434691e-10
ULBP2	1.43248297869474	7.78972464894	80.8370956360316	2.45113245224577e-19	2.86577524164135e-18
CD276	2.07139397440182	5.82476713334223	149.795007428868	1.9220577269863e-34	3.14608034287928e-32
AKNA	-1.35298314855158	3.74086049765641	36.0103263415457	1.96274604610014e-09	6.58928900219013e-09
THUMPD2	1.0758578257683	6.29384542320392	40.5303142848297	1.93589141816918e-10	7.36494745313684e-10
ZFP91	1.28527708243684	9.22426277749781	77.6817707126882	1.21053422526463e-18	1.29361388308136e-17
APOL5	1.4777543700958	6.3729201486782	34.3890480726274	4.51255382116476e-09	1.44690629210878e-08
KIAA1715	1.27574789520744	4.85153972555526	92.458081244857	6.87660189963579e-22	1.13947840366558e-20
PRRT1	1.88642418896388	5.55304643999875	80.5829414567737	2.7875551633042e-19	3.23096419705258e-18
OR4P4	1.1215221689096	5.17851312428613	38.5136781095921	5.43712878620851e-10	1.93984961638731e-09
MOB2	1.10414186572374	7.15020422125271	95.6344052105835	1.38183936810651e-22	2.62706062304895e-21
TMX1	1.43103653648454	7.90235018460262	136.664066091295	1.42812530725358e-31	1.2446946671401e-29
FIP1L1	1.6445481791381	5.21454690875238	136.509357022239	1.54384410830139e-31	1.3282997193347e-29
NIPA2	1.23635927734011	6.62693805595052	102.576815901143	4.14961296713859e-24	9.66946271613441e-23
DIAPH3	2.42577020678188	6.04322941084432	156.976087602304	5.18054082927745e-36	1.08645654704003e-33
TIGD6	2.37019255463606	5.3891599771566	112.891777509878	2.2787967050007e-26	7.42378868313579e-25
OR12D3	2.31834897093759	5.00975032660687	121.457213365886	3.03476246559003e-28	1.41432575740102e-26
KRTAP9-9	1.16077165358801	3.40400814872926	16.9322297034308	3.8738246524544e-05	7.6215881684613e-05
ARPC5L	1.03616958227876	6.04269729752865	50.2687174124147	1.34069812083795e-12	6.70448963408606e-12
ELOVL3	1.22597195274513	6.01133780568161	62.9770315709877	2.0913112943359e-15	1.53051146088203e-14
GSG1	-1.17101660965391	3.02003921343101	38.2892519608319	6.09976872030634e-10	2.16361246733487e-09
UCK1	1.1854272792807	6.10364572906762	33.9560589339759	5.63708688851648e-09	1.77942098348232e-08
TMEM47	1.00014709628269	6.19386163850715	75.7191902188922	3.27013979557579e-18	3.32762300015428e-17
C18orf21	1.22744283392739	4.95846939209562	52.5816441538383	4.12728759522394e-13	2.20703004394804e-12
ZNF484	1.18950424401333	5.69148368167797	13.7001818473176	0.00021443372205933	0.000385601476082573
RBM4B	1.51741829264264	7.69243802287587	108.081967961582	2.57889146333475e-25	7.30250658668332e-24
TTTY12	3.30220216702696	4.6386529929388	184.703033319138	4.55647153726552e-42	2.18417717761349e-39
TBC1D10A	1.33647548111301	5.58418782814805	76.4457227640802	2.26349429612742e-18	2.34418367612826e-17
MRO	-1.80109210706103	3.38586387660577	77.6646455319859	1.22107537855654e-18	1.30280395317853e-17
SLC25A2	1.35936992026886	4.77482759864059	93.6685183427134	3.73047465615383e-22	6.48580710296589e-21
RASSF4	1.02830843988442	5.54685569826583	51.4518490846363	7.33748400160288e-13	3.80539838753917e-12
KATNAL1	1.40133860374613	3.2602225342348	35.5860780714657	2.44025332630457e-09	8.07920082527379e-09
ZRANB3	1.06257674891238	4.85654379738666	76.0984982777181	2.69862429892797e-18	2.77342537061341e-17
ATRIP	1.0988777522347	8.53234821457851	78.5918061719058	7.63655090153887e-19	8.40145788528317e-18
ACAD11	-3.91217439412911	3.41601174794452	159.934858823816	1.16917875820067e-36	2.80227094510167e-34
NLRC5	1.49837256414941	7.47255373495121	30.3007617481771	3.6998057479289e-08	1.05792059541333e-07
ANTXR1	1.18447396364154	6.1737647412803	106.28173429749	6.39633285370037e-25	1.68336430514444e-23
TXNDC2	1.0811770434143	6.5621883072226	69.4199744748567	7.95786586077561e-17	6.99021437063679e-16
ZNF541	1.00031771096935	6.30036927512844	17.1921465255763	3.37830080588897e-05	6.7016780101451e-05
NBPF3	2.54731482911235	5.20277163907996	120.090187698807	6.04490300244059e-28	2.63424312008953e-26
MAF1	1.413461758617	5.41108845850182	98.7777636458177	2.82488666992951e-23	5.9243170130928e-22
C9orf64	1.50733782590409	7.67831365263856	93.7299968226313	3.61638472509918e-22	6.3057593559254e-21
CHCHD5	-1.10421203716674	4.80163020747834	28.625068091644	8.78376633390245e-08	2.3972287867759e-07
NUDT22	3.67017476538542	4.92704245919157	35.5932589533372	2.43127432985368e-09	8.05344621305431e-09
VPS25	2.02189883634865	6.36122107504456	49.9367163029107	1.58785417666945e-12	7.864272604892e-12
PROK1	1.14067184965068	8.43529971082983	46.9985392007086	7.10396334107858e-12	3.23877024334092e-11
BRSK1	-1.45672770503792	4.83198643622648	39.5546721910858	3.19002302686962e-10	1.17563122094025e-09
NKX6-2	2.29383987372728	5.49001947608391	117.101722630202	2.72715470914148e-27	1.0398826848323e-25
PARD6G	1.14247483639881	8.31384992559495	89.2740709390523	3.43734968998512e-21	5.18383230775059e-20
PLA2G12B	1.04376689107528	7.42996323987939	120.950118283086	3.9186195579761e-28	1.78896978595766e-26
FAM126A	1.01936168558583	4.56471571830062	14.7352874284375	0.000123709111234912	0.000229530507464057
ZNF347	1.00136542977494	9.10207533167711	57.5830710898233	3.24002223346343e-14	2.00588461335545e-13
LOXL3	1.12894670215092	5.99401755989341	53.2307995648074	2.9657213961614e-13	1.62076191283706e-12
AGPAT9	1.31539005227645	7.18561985692712	102.649923900221	3.99926848733026e-24	9.36089534657451e-23
NFKBID	1.17589593366647	4.88596022775308	84.1345152341389	4.6223016529477e-20	5.90862217008229e-19
PLCD4	1.29510829620583	4.53234937442098	79.7744366176862	4.19687712567804e-19	4.76569245184862e-18
FCRLA	5.97257870095485	4.87185514191022	53.5174480709768	2.563063135777e-13	1.41569684808226e-12
CCDC142	1.06724159730285	6.66155383471572	54.3602383730085	1.66906116970836e-13	9.48439416588723e-13
PTPN5	1.07219000091707	6.41877705344291	113.417963932692	1.74764408629414e-26	5.86421973155999e-25
ADO	-1.36234570183681	6.311176188929	15.0107431770091	0.000106900874468789	0.000199613736382872
C9orf3	-1.59560438340853	5.5076899062388	59.7495828047074	1.07728005926875e-14	7.09482480643044e-14
ZNF382	3.59244745137463	7.52692900611566	46.7524066737369	8.05459598137272e-12	3.66470465294863e-11
C1orf94	1.24624612677208	5.55286953525741	35.7353094933209	2.26029961263228e-09	7.51678429156355e-09
DISP1	1.30500771607813	3.84469891888707	29.8336785771727	4.707431202243e-08	1.3212702132268e-07
TMEM128	1.23335461437219	5.9702224506804	24.8158184187735	6.3077700550398e-07	1.54494324231285e-06
TRIM5	1.12078279732608	3.69442149133815	23.2467993787394	1.42487378962081e-06	3.33414504956251e-06
ITPRIP	1.39639316634568	5.09227255602157	142.051036740579	9.47811270150638e-33	1.06012690566349e-30
RPPH1	-3.13104122833441	5.11863200559126	26.8614042940084	2.18580693354859e-07	5.66587498302225e-07
MBD3L1	1.12906488010051	5.65548705412713	126.411750986989	2.49869509801123e-29	1.39739523356278e-27
CHRFAM7A	-1.09178277204153	6.80525309437514	23.2679567405471	1.40928480116537e-06	3.29996870224033e-06
SLAMF9	-1.5436935944338	4.19373806324434	22.7375004898558	1.85708149868161e-06	4.27983308298498e-06
TMEM116	1.17632471812559	4.22269674138822	42.4839040562595	7.12662920229675e-11	2.86388075309063e-10
RSPRY1	-1.28677626339365	7.14217184719115	51.7534703300283	6.2925504726283e-13	3.29658908835351e-12
ZNF30	-1.2880196297059	6.36333868866641	118.066086908455	1.67706104105781e-27	6.82106463426605e-26
FRMD7	1.55301969489163	5.97448398579403	36.4285775883086	1.58364159438708e-09	5.37029749364915e-09
IFT20	-2.3057737249664	10.2028413236451	84.3166817400606	4.21543325977479e-20	5.41949666788287e-19
ZFAND2A	1.53278769941818	6.91481838317405	55.5365282036519	9.17383797783124e-14	5.42428428803749e-13
ZNF486	-1.13348370380929	7.22158594239766	19.6848996866643	9.13201288629484e-06	1.94864669252543e-05
ZNF251	1.39086316898764	8.60565491426499	50.2011277115749	1.38768043468947e-12	6.9239579161346e-12
LMF2	1.36467079513995	6.77356370776837	83.2267210102854	7.31620380014119e-20	9.19457747242463e-19
CCDC74B	1.65703674016658	6.52043773214389	86.1331388794665	1.68220115636854e-20	2.30864048269719e-19
CALML4	-1.80030907295629	4.65435722131447	63.8323463239846	1.35470892224165e-15	1.02728266408629e-14
UBTD2	1.23755570521264	3.62763236001896	58.4506211568421	2.08457770693134e-14	1.3247728211379e-13
ZNF585B	1.31158623359981	6.61842696621541	78.9596595490656	6.33912263388697e-19	7.02010759010157e-18
ASB16	1.45582974900232	7.68376265194455	113.812517597299	1.43230459665917e-26	4.95474028256687e-25
TMEM183A	1.19376337820427	5.12987471934177	60.6129052276356	6.94770339589773e-15	4.73841844409245e-14
DNER	3.13053483092994	8.18423551628951	62.6077132077936	2.52263575088164e-15	1.83218706971501e-14
UBE2Q2	1.04971208950214	5.6239442230299	25.0809976896086	5.49719105849848e-07	1.35581217175977e-06
HAUS8	1.26812980686802	5.45782211835098	28.7701692053305	8.14967561271724e-08	2.22961569657339e-07
SP140L	1.89531830362049	11.8758928084029	10.2389012150854	0.00137509474776271	0.00222715469309169
SYCE1	1.00093452152073	7.61596839859991	54.0816785911236	1.92326238844932e-13	1.08462301587256e-12
ATPIF1	-1.82910179080345	8.27661669497165	50.7894299079527	1.02825977669061e-12	5.24764362081423e-12
ORMDL1	1.65395191450486	6.32992920795494	122.164273431775	2.12494651575651e-28	1.03337072951029e-26
EPSTI1	1.51276450103485	7.72276416894028	120.746699932335	4.34174723058411e-28	1.94249771096333e-26
LIMS3	2.09175483752794	6.14198997244491	56.5472551020673	5.48639186578479e-14	3.3110769614462e-13
SNX18	2.19986366123466	6.02091084786569	117.341405541477	2.41672126226251e-27	9.32463697899668e-26
NACC1	-1.05535658380591	9.70239296000854	41.0012038553263	1.5213548033363e-10	5.86770809493674e-10
RPUSD1	1.07051942156521	5.66045908693813	28.2698556273825	1.05526591952623e-07	2.84985496416118e-07
ADAT3	2.43812535793619	4.55866938420017	143.066944071754	5.68321300202027e-33	7.23088074417201e-31
SLC46A1	5.45631721215086	5.10637507358975	50.9696150986993	9.38068917779893e-13	4.81298203915968e-12
TMEM54	3.80133128197796	5.16891948871373	72.0059653113364	2.14547807415656e-17	1.98028393252292e-16
HELQ	2.17559216186398	6.43128204615185	82.7975899134456	9.09007415142987e-20	1.11727999322795e-18
BTBD9	1.14933486338106	4.55809353753402	17.0500690546221	3.640705108107e-05	7.18822358943986e-05
KLHL29	1.61328767142336	4.08633928321626	25.6980923715523	3.99221484113186e-07	1.00043890212233e-06
SCAND3	-1.35924427288257	4.11917573685467	9.67872596214227	0.00186413847512399	0.00297367085965227
OSBPL1A	1.1271157860486	7.47761506239162	91.166780156038	1.32058788235935e-21	2.1050986409771e-20
C1QTNF3	1.47361669187821	5.95678179628348	76.0996199906966	2.69709179554181e-18	2.77342537061341e-17
FLYWCH2	2.57747853184527	4.62570071756909	109.337277617419	1.36893451740216e-25	4.01175526038685e-24
VASN	1.57747513464011	8.05311062273809	82.5558269658661	1.02727343680318e-19	1.25118548718442e-18
MARCH3	1.03284427990255	8.56650142996557	97.0716685620216	6.68628087195093e-23	1.33945166960187e-21
RAB42	2.03635962766484	4.55774290494939	122.606462509018	1.70041770966425e-28	8.51604720116179e-27
FCRL3	-1.48734575108881	4.3824380500157	20.0834064209049	7.41371257718102e-06	1.59415011552265e-05
ZNF501	-1.01860104648267	5.10645340819036	25.8197159447755	3.74839919049323e-07	9.44275787064568e-07
ALPK2	1.02063176862268	4.14377861113717	62.5200440034703	2.6374663375837e-15	1.91145103580175e-14
DHRS1	-1.27161175024625	3.74733768223938	26.8434090436524	2.20625498410033e-07	5.71667073293332e-07
RAB3C	-2.06932612726996	3.91874730126645	31.3653329462002	2.13763836175373e-08	6.27545540058149e-08
WDR92	1.05319776358859	5.99453896864681	25.3027615517902	4.9000669959177e-07	1.21839013003348e-06
CYYR1	1.15541049695857	6.99072139879206	129.104833252524	6.43293798848058e-30	4.08257550118977e-28
MRPL54	1.67697352405724	6.77612520673436	120.906519359133	4.00569181204245e-28	1.81636471287952e-26
CNTROB	1.17470379442278	3.37284420898442	55.4241482045769	9.71358023288345e-14	5.7333189923378e-13
ARAP2	-3.04478887640199	3.4398130823274	46.7399776509642	8.10584292937608e-12	3.68053531116664e-11
AGAP3	1.14299103716336	5.53089994330007	109.629771091186	1.18113228750147e-25	3.52292390285438e-24
CATSPER1	1.7451979649208	7.99324921378078	95.6262485416601	1.38754447459855e-22	2.63045507599742e-21
WFIKKN1	1.23065190515356	5.46819488135192	109.030535714083	1.59804937046429e-25	4.66283014138515e-24
MRGPRX3	2.10410837002626	4.13319326977854	55.7231872405525	8.34284295958519e-14	4.94600875457387e-13
CIB3	1.00101513646362	3.25175761373244	47.0424971942462	6.9464063959652e-12	3.17124716485187e-11
TMC1	-1.71327314724138	4.98062957723639	63.4339494190016	1.65835152555211e-15	1.23657745422002e-14
RPL23AP7	1.15388195799066	3.87407212028254	16.5153688992607	4.82573272293046e-05	9.39799544503375e-05
CHCHD1	1.24187481008033	4.99963585127766	92.5880367120273	6.43955230210238e-22	1.07235323819874e-20
OR4X2	-2.03672825423948	7.00147532028996	93.8142527754542	3.46567252342785e-22	6.09711292061101e-21
DNAJC24	1.25695899996838	5.73818924765743	98.568556846698	3.13964982764129e-23	6.48313538255406e-22
LRIG3	-2.55373693382637	3.43549709464937	157.275612100237	4.45579651569198e-36	9.64608077961577e-34
ASCL4	1.02881967519174	6.25448399986113	26.0584898119754	3.31229156248455e-07	8.40407889445514e-07
AK7	1.66370976266967	4.21700742882225	17.3677790676935	3.08003429285955e-05	6.15181849386323e-05
TPPP2	-2.04143375128646	3.58131181705864	31.7841395142669	1.72293969527878e-08	5.12074769486975e-08
MRPL52	1.03132350534482	7.11287379039269	75.5708385542819	3.52529733864821e-18	3.57375686399821e-17
ISCA2	2.16180004738669	5.02175946056554	140.692367200277	1.87850179495737e-32	2.00105167396174e-30
FSD2	1.73258642478882	4.09951294484704	122.056608074019	2.24344632788213e-28	1.08314879902281e-26
CCDC78	1.30643112852342	4.86789541508322	94.6222245362989	2.30416778724402e-22	4.20197554896592e-21
IQCK	1.57288009505725	6.86345266194996	27.1659544677664	1.86717933180397e-07	4.88905208573407e-07
ZNF720	1.55953193504525	6.64416395212572	109.42352967761	1.31064490137494e-25	3.89191943943682e-24
OVCA2	-1.1246716169874	3.93513539764824	25.0606068672427	5.55563065222162e-07	1.36871649438544e-06
KRBA2	1.09163214204332	7.9711373178779	94.5964068778452	2.3344167977231e-22	4.24560193211917e-21
GGT6	-2.05420054565611	5.833981199158	87.5510933557487	8.21305432928595e-21	1.18025283948261e-19
AFMID	-1.35169196414466	6.82015095866355	43.8565629160016	3.53344324137806e-11	1.47652164339279e-10
INO80C	1.86321488009835	5.99205671099681	42.7937456866705	6.08263198953643e-11	2.46500865228134e-10
MBD3L2	3.10293973896015	4.30874042726846	108.160983638432	2.47810180695012e-25	7.04683950272977e-24
CPT1C	2.32668311744224	5.65473760189283	125.164902753681	4.68362829544373e-29	2.57637946645269e-27
NTN5	-4.24689953977277	7.04538552005501	158.123775668396	2.90800693478102e-36	6.50521151310514e-34
NLRP8	1.9853218061819	4.54135262023402	50.4876096919518	1.19919509725898e-12	6.04642997573628e-12
ZNF428	-1.37331798392625	5.57389561555231	13.9235332176262	0.000190399627600918	0.000344598678756678
OR10H4	1.29627142470915	4.23077555525198	56.0290982229271	7.14063244623618e-14	4.26721142891282e-13
HIST2H3D	-1.02429100769357	9.40159986127723	62.1040094460129	3.25787422087499e-15	2.33336114154664e-14
OR2M3	-1.7384639264365	5.60741445290767	59.0110335689462	1.56790318684333e-14	1.01272360797937e-13
ZNF684	1.04202038909685	6.99774200739896	98.7598116721244	2.85061100531196e-23	5.94113368218899e-22
RNF19B	1.02636306809046	5.94083173581868	72.3609410343497	1.79226383445685e-17	1.66360755090455e-16
DNAH14	1.0122181538416	9.47438877477842	26.7667587183536	2.29552264345493e-07	5.934226679594e-07
VWA5B1	1.27076979776241	3.60050814688692	96.2464266423562	1.01438086291637e-22	1.94500284886621e-21
UHMK1	2.53125711063126	6.79169972351366	92.5585782487553	6.53612246637044e-22	1.08574054138149e-20
HIST3H2BB	1.5252203248668	6.54206268169124	132.459252607359	1.1871857082274e-30	8.66000357381969e-29
FBLN7	1.68774845441933	5.69554717213825	102.647955648283	4.00324387493203e-24	9.36089534657451e-23
UBR3	1.03566415865642	5.46886116381773	63.5694155187797	1.54814212897486e-15	1.16475132595856e-14
SPATA3	1.7893787109263	5.89571440442052	91.4605100723164	1.13841520732937e-21	1.8365154943239e-20
PQLC3	-2.408037939238	3.40152675101436	38.981636763532	4.27810806080519e-10	1.55191260519263e-09
TRIM71	1.14651508264945	6.38377656441386	25.4599453230436	4.51663301075153e-07	1.12555232585048e-06
DCBLD2	-1.02138788299557	5.28016170463149	9.42100437825513	0.00214513995165213	0.0033857088935883
FAM43A	-1.6342234080702	4.18993117827621	42.6160970316354	6.66089692579668e-11	2.68799033487802e-10
LIN54	1.01459129410256	5.89413847676227	63.7348798506656	1.42341885346012e-15	1.07573918080753e-14
GNPDA2	-2.23789218263065	3.83068440294899	31.5213922886151	1.97255115432871e-08	5.83162590162994e-08
PDCL2	2.07873447978406	4.49054138700305	136.803515049442	1.33127270035179e-31	1.19122281227478e-29
PACRGL	-1.95133086278506	3.99888828884345	87.3679985944326	9.00965092489084e-21	1.28646313525409e-19
IL31RA	1.46754995894045	4.51092772127367	55.3451066574411	1.01121287085378e-13	5.95285050552604e-13
EGFLAM	1.09669928870383	7.20508156034635	70.2299319340361	5.27794858095912e-17	4.72270839024222e-16
UBE2QL1	1.15090841684319	3.82815368736133	27.1178906088173	1.91418238495194e-07	4.99847392428499e-07
UBLCP1	1.01381398693011	6.21887615452771	51.5711047415252	6.90504100112465e-13	3.58944462885728e-12
NCOA7	1.0925546715193	7.5277375820661	106.70786051748	5.15876367921836e-25	1.38481852204938e-23
PACRG	-1.19831681171608	7.05116157369386	8.78298138824937	0.00304053842598901	0.00470813414324233
C6orf57	1.60407527339715	4.04909551279331	92.709437778106	6.05640719983365e-22	1.01357976853076e-20
ASB10	1.00564869257842	7.3107403401876	97.2831289056709	6.00901554358982e-23	1.20738033871351e-21
LYPD2	1.12468385295593	3.02241023866457	103.08980891913	3.20294458445613e-24	7.64945235099114e-23
UNC5D	1.13650891543046	5.39333695664437	54.7882545700186	1.3424064146728e-13	7.74625060091931e-13
HGSNAT	1.78913249204128	5.21548833305767	28.1730914907153	1.10936190652265e-07	2.98513542689393e-07
C9orf85	1.28058867654262	3.05557760625692	36.5063572406623	1.52169145917313e-09	5.16543823091092e-09
LCN8	2.94756797774848	3.40978692766169	40.648154661184	1.82259282777121e-10	6.96550140499578e-10
PTRH1	-1.48156714978062	3.09606551232092	26.4071485976975	2.76515216541059e-07	7.07474053373636e-07
OR13F1	2.61887724467582	6.3249486218087	33.0819611275235	8.83546481008003e-09	2.72119340708798e-08
MAGEB16	-3.23462831621745	4.57307834403282	155.767543967536	9.51621994964256e-36	1.87833388476621e-33
MACROD2	1.20910460191764	7.70698981760164	102.660456464591	3.97806228375776e-24	9.36089534657451e-23
WFDC6	1.88868099998728	3.490756726729	85.3542463307716	2.4942577428401e-20	3.3015707519132e-19
ITLN2	1.05093946983125	6.25378148475921	29.3104874671371	6.16610690376334e-08	1.70712637917309e-07
ASB12	1.53188241089767	3.70102873228736	35.3547827132422	2.74792950266057e-09	9.0221892819741e-09
MPP7	2.18267681394712	6.03164547764267	61.0637741518464	5.52555708701346e-15	3.83474804663364e-14
VTI1A	-3.7637360054567	5.49642581941926	46.1624148850968	1.08845112361262e-11	4.85677891659859e-11
EIF5AL1	1.16423671455546	7.48208653713108	105.352438046711	1.0223456256579e-24	2.64901988177228e-23
PIWIL4	1.04538272025127	5.15249373194282	87.247943175151	9.57347889725719e-21	1.36406829892767e-19
C12orf60	1.12066892843491	5.57230478645248	52.4628132226111	4.3847283653501e-13	2.34282739330131e-12
GSC	1.02162204066775	6.60319535165599	30.2117184450045	3.87361910481537e-08	1.10385808120662e-07
RNF151	1.05186719600379	5.90756220912836	113.761573110958	1.46958064263452e-26	5.05761830395912e-25
TOM1L2	1.31877835330711	6.03550277038029	90.7186187478184	1.65627360122513e-21	2.57972827179865e-20
ANKRD29	-1.53436955960414	4.010260648731	37.8566780302982	7.61373124361294e-10	2.66957943447683e-09
ZNF583	1.09930326299928	5.28794590310241	58.2000878793615	2.36768488435567e-14	1.49197495388835e-13
CAPN12	-1.00591713843939	6.15095897253951	63.3064005437087	1.76928473130678e-15	1.31055958408386e-14
CILP2	3.0110437184847	5.48711045490863	21.1510310699624	4.24472821011622e-06	9.37360020338596e-06
ZNF98	1.28776138485391	8.55280086886097	117.492494084708	2.23945970655175e-27	8.84059652392281e-26
ZNF681	-1.54986611240138	5.73489486228659	114.207581087831	1.17356903725087e-26	4.10199052551592e-25
CREB3L4	2.7215742335267	7.47094738631461	143.322947504572	4.99597804379169e-33	6.57411934350707e-31
MFSD4	1.39993782107829	6.55762959811936	131.337113091562	2.08933735959991e-30	1.46057739794532e-28
CNIH3	1.28121275358398	4.73395757415199	77.6325722523836	1.2410652585799e-18	1.32202999211583e-17
MANEAL	1.47187399927695	3.52734676276863	78.451658918746	8.19800376347032e-19	8.94582166774785e-18
RNF187	1.26487431674612	4.46343721310116	31.3994790611676	2.1003725149355e-08	6.18228067882989e-08
COMMD7	1.55510807676922	5.86982897018962	40.5262880965038	1.93988457386692e-10	7.37595771967191e-10
AIFM3	-1.47167307207788	5.88979908352145	45.0541087557723	1.91664697061409e-11	8.26646389446731e-11
UPP2	-1.29677794767709	3.26910033591125	28.1962388487315	1.09617371088197e-07	2.95320023032072e-07
DPPA2	1.09826693687973	6.60685537020127	98.2527544458083	3.68247810376023e-23	7.53448492510211e-22
SRFBP1	-1.44930002432517	5.66783746496637	31.6678381348352	1.82926622428394e-08	5.41938013744705e-08
C5orf38	1.20506256598551	6.51568827788665	38.532854174266	5.38396831777839e-10	1.92190486067079e-09
SNRNP48	1.16642976646654	7.70221462828321	46.7502080096914	8.06363777693101e-12	3.66633286727534e-11
TMEM213	-1.58630876080218	3.23647062631169	50.3048484662608	1.31623939976595e-12	6.5969250275051e-12
CRYGN	2.08358545489889	4.66321890579123	72.0121908740521	2.13872000546279e-17	1.97699035215714e-16
TMEM65	1.35180903701752	6.47968458260142	142.983828886538	5.92606826001283e-33	7.23088074417201e-31
AKAP14	-1.00595337366223	4.61583479565829	32.3117902243574	1.31314134869438e-08	3.97220323008004e-08
USP51	1.0301575965081	7.14152202363736	96.8681562925718	7.4100907361149e-23	1.45406780497272e-21
USP54	1.22014554803763	9.00587083415776	72.8063437826139	1.43016409771561e-17	1.34423406999572e-16
C12orf50	1.22514904108759	5.78997270476845	71.1622342291611	3.29026165156703e-17	3.00012852495467e-16
IFLTD1	2.91633185417082	8.59106502370757	94.0752529430713	3.03753282814993e-22	5.39282614013602e-21
PPTC7	1.14997026365167	9.17780578062181	123.161459456062	1.28550621385522e-28	6.58552076426137e-27
CLEC14A	1.25168650759065	6.88268803257133	55.9399949695473	7.47170025106621e-14	4.46108366413748e-13
MDGA2	1.45230506696442	6.08818290923172	123.789186638938	9.36867579875927e-29	4.98993518138678e-27
STRC	1.1683649408745	6.92739912204609	19.65888084724	9.25720634621631e-06	1.9728520733394e-05
ITPRIPL2	1.22760318901937	5.58621230376542	101.93549307433	5.73595250436679e-24	1.29609351033015e-22
ZNF320	1.66840053953333	5.41763510135145	75.0407485369353	4.61098536234164e-18	4.61167254346867e-17
OR7D2	2.37965689096007	8.03035041856815	142.124260362212	9.13505525409525e-33	1.03907382729209e-30
DENND1B	1.28557258297359	6.08743137656997	45.0286513280837	1.94172598138553e-11	8.36925052092378e-11
CABP7	1.24202320254191	6.69601523811721	113.240033299985	1.91172447216911e-26	6.35127867956776e-25
CLEC4F	1.01467884517727	6.64289575636727	46.8719460051172	7.57797404115461e-12	3.45253114665231e-11
UGT3A2	1.3810447590538	5.81170318332949	80.4162359289611	3.03292916759661e-19	3.48527185680494e-18
LCA5	1.66169141899325	6.25016423885519	117.572910428369	2.15047758210654e-27	8.53955920326448e-26
GALNTL5	2.0461921434827	4.37912405219168	57.4329006488052	3.49708290265193e-14	2.14916880583307e-13
CNBD1	1.35918419632193	3.58621115906434	90.7584292160579	1.62328235690547e-21	2.54529156476462e-20
FAM47B	1.79869383132757	6.54488958833621	129.10006420783	6.44841309977821e-30	4.08257550118977e-28
C10orf128	-2.3424928918216	9.05475859869341	47.9496152412318	4.37313909170788e-12	2.05088304992674e-11
NUDT10	1.16693335315817	7.54840567229824	101.16014941364	8.48391116277537e-24	1.87287920438768e-22
PTCRA	1.07164174188711	4.40143960358727	38.4522206129126	5.6110699972366e-10	1.99978177118719e-09
IMMP1L	1.1246132500699	5.92535670697345	90.4653563134559	1.88244227292733e-21	2.91084564369016e-20
FAM24B	1.07501049004575	7.67393203304602	86.1618557071601	1.65794970905071e-20	2.28002059373757e-19
CT62	2.17350377627928	5.17224558710632	103.204060944463	3.02345729894573e-24	7.29871292562042e-23
ZNF626	-1.28953746541811	6.14217035670638	36.3341112847191	1.66228851634336e-09	5.62562694562799e-09
KRTCAP2	-1.26678517330744	6.48281025620365	52.3327405009835	4.68498093084932e-13	2.49333124717921e-12
DHFRL1	1.05834770102144	8.34925934605655	102.077136346926	5.34013476483768e-24	1.21483540362121e-22
ARHGAP27	1.05453532236169	3.28782181540955	32.3113873383058	1.3134136443969e-08	3.97220323008004e-08
DNAH12	1.00539993260347	4.85378023767521	7.88485538876853	0.00498504641655203	0.00752127844008109
TMEM154	1.45234123370581	6.91361233665277	33.2373083864133	8.15704012219958e-09	2.5238310862186e-08
DNAJC18	-1.18742091397698	4.96802203982269	18.7888520708963	1.46018130945601e-05	3.0304853587397e-05
RANBP3L	-1.50091381037086	6.08602630795153	86.9959802369161	1.0874196940026e-20	1.54611728102785e-19
C7orf33	-1.45463363580086	5.71857800943132	46.5558092989478	8.90458747448216e-12	4.01874152933758e-11
C8orf47	1.32696703099863	5.90928857178872	116.091300764245	4.53911225325333e-27	1.67373529294412e-25
C9orf91	-1.68639605547568	4.98746319977917	60.2088440992381	8.53080288310555e-15	5.73649480446106e-14
ANKS6	1.11439855547918	7.49605924879477	88.0525456173468	6.3738569592538e-21	9.27873189881828e-20
ZCCHC5	1.00103189067649	7.8072449008162	45.0098558801481	1.96045256537116e-11	8.44454246868155e-11
DHRSX	1.1184416803554	4.87941328798306	109.807278584333	1.07996106585792e-25	3.23554406829129e-24
MTIF3	7.11460280263887	4.34405909885202	67.9718447208251	1.65846835382107e-16	1.41243415260066e-15
OR4C6	1.14893238119077	4.51033838987503	82.9651755126289	8.35117553547302e-20	1.03403577525017e-18
OR8H1	1.64329574316821	4.20780935504739	20.5966366810139	5.66956305944442e-06	1.23453723854417e-05
ENKUR	-1.24094241866728	3.7825820413699	39.2587843911347	3.71194606127892e-10	1.35532481051375e-09
OR10G9	1.53686977742105	6.47264656265064	148.855056134489	3.0847744011501e-34	4.60042689024851e-32
TBCEL	-1.24859145748017	5.07163371764998	11.4894083962088	0.000699939124611958	0.00117756115950635
OR5B17	1.22115897853341	7.93169186596364	63.8252993816424	1.35956348167648e-15	1.02980028504863e-14
MS4A15	-2.21944860490374	6.57362550391448	57.3435726779855	3.65957274910969e-14	2.2408205035835e-13
OAF	2.33658496074877	3.91312963631458	120.367752261325	5.25561636601087e-28	2.33579082333105e-26
ZNF438	1.00049115728971	6.15335108530886	19.0772989019223	1.255291962397e-05	2.63340555162434e-05
TMEM217	-1.26124483013891	4.03452379747974	53.9448267903852	2.06199212647239e-13	1.15125034615276e-12
KDM1B	1.43646999533368	5.79643468362874	67.7966208759516	1.8125986562298e-16	1.52818462084902e-15
FOXK1	1.33733110340153	5.68953591872577	21.4552630330259	3.62180556404972e-06	8.06167069331267e-06
DAGLB	1.04065223159046	5.79991861676369	63.2624786415115	1.80917898029573e-15	1.33715860537056e-14
THSD7A	1.08619113385885	5.24278150329591	98.0967487156579	3.98432495310055e-23	8.12729627971361e-22
FBXL13	1.11569007768306	7.85276056211574	54.7696000031684	1.35520898541555e-13	7.81340850612007e-13
DEFB130	2.15121234740499	4.93671188942185	102.988109904267	3.37165738816003e-24	8.0238272099085e-23
LACE1	2.60662055533114	5.21303068687921	135.644763555465	2.38620446305367e-31	1.92937568091002e-29
TTTY19	-1.09848432650015	5.9951203302425	15.4203618081482	8.60560137894415e-05	0.000162453420124034
TTTY22	1.36801295554888	3.54098770165529	51.7188631636873	6.40444755157216e-13	3.34737130207171e-12
FNDC5	1.07784139555949	6.50600265821187	60.2755040972074	8.24673382247732e-15	5.55660950628969e-14
TECRL	2.13022955287391	3.48397414840508	30.4933596869062	3.35011236207018e-08	9.62440242373842e-08
AKNAD1	1.39815600809975	4.27205953311894	20.6360322229954	5.55409043754245e-06	1.21175230579803e-05
LPCAT4	-2.21013724356902	7.73053795718221	57.3524461588026	3.64309934863862e-14	2.23277075148071e-13
OR6C3	3.28815213371164	5.45001566759903	54.8746891277675	1.28464806674776e-13	7.44496820029724e-13
TAC4	1.90517433888854	3.49589206934981	45.4577292444197	1.55968825369341e-11	6.80563580659069e-11
ANKK1	-1.95157640426616	5.22230220148424	76.2166255207208	2.54192610570395e-18	2.62040953846071e-17
OR4C3	-1.22485400001776	6.70058601741575	58.0466568079987	2.5597410672923e-14	1.60246476703345e-13
SNX33	1.6933367490093	6.32250506250891	126.107712994186	2.91238779203214e-29	1.61529210515105e-27
ALS2CL	1.2300359389509	6.57226974187177	100.782573528261	1.02655528241477e-23	2.23675730528751e-22
LY6G6F	1.26884453509581	4.19318245145264	53.3002653499678	2.86267871749752e-13	1.56956183603969e-12
SGMS1	1.29776620112444	4.59029126612895	106.812572233199	4.89326355224541e-25	1.31882295980397e-23
DSCR10	-2.22580376112352	6.35506812840811	72.9527298338894	1.32792517309647e-17	1.2534044777286e-16
TAS2R43	1.24923614122777	5.62781180897146	112.002614098682	3.56839379450215e-26	1.12959862051434e-24
MAGI3	2.28821858113886	6.25874244895637	70.1296947622718	5.55307145686755e-17	4.9556732110423e-16
PIPSL	1.01050514524298	4.09282341587927	42.7919679201726	6.08816228546126e-11	2.46576083872845e-10
OR5J2	-2.52775881592099	3.89555381908971	58.209232667411	2.35670434093988e-14	1.48645139398943e-13
IGSF22	-1.27688665126905	7.45462605200925	50.5890482412232	1.13878738276986e-12	5.75915759289262e-12
DPY19L2	2.2163545390809	3.07981929220973	42.4403864112014	7.286970645543e-11	2.92481220109085e-10
SIAH3	1.05706739674679	4.28564654259239	23.9211545216382	1.00362830344995e-06	2.39181446891074e-06
GPR137C	4.18554017422898	6.03538653279439	32.9453636280264	9.4785522339602e-09	2.90857631651152e-08
FBXL22	-1.04893364283787	6.07716608153544	64.1409028274199	1.15831611394495e-15	8.84006113632846e-15
FADS6	1.16651737019383	5.41255574322133	72.5737921154878	1.60901691314056e-17	1.50391539054127e-16
VMO1	1.87930740761621	6.59976422054439	142.634209632794	7.06659041873624e-33	8.31998040353314e-31
C17orf78	1.22829343772309	5.22711936467356	64.139434801082	1.15917952614648e-15	8.84006113632846e-15
CISD3	-1.13476248575279	5.11705733205098	27.2185154003872	1.81710151892127e-07	4.76164322275698e-07
TMEM105	1.34237181865031	3.90035408203103	28.0236754021162	1.19840267204978e-07	3.20928983724105e-07
SLC25A41	-1.92064272047347	4.43656326816179	65.993102054236	4.52503865868742e-16	3.64994404308309e-15
OR10H5	-3.96358861836536	4.90336529714993	92.2344307305981	7.69934994660327e-22	1.26954146171141e-20
BTBD8	-1.77834741127645	6.4006842180734	86.5193604255646	1.38376001185001e-20	1.94276431789234e-19
C3orf38	1.00737435326386	4.67447931919593	74.5541292602976	5.89982367726105e-18	5.7801046274597e-17
RABL3	1.76767585272066	5.24828605052338	23.0410368672226	1.58580083926683e-06	3.68756390586267e-06
C3orf33	1.63729951248616	3.47877001056981	10.4403320261181	0.0012329310478833	0.00201318741176272
KRTAP6-1	-2.39672300524191	6.29668888313818	89.5383147499896	3.00756988343526e-21	4.58722761084864e-20
KRTAP6-3	1.11390309478122	6.81168246223923	77.072795481261	1.64771389362433e-18	1.72239999067179e-17
KRTAP20-2	1.8273355309552	7.20118634766747	55.3339165000825	1.01698594228619e-13	5.97635083947688e-13
DUPD1	1.54233342675939	3.64170645776152	17.6743166726352	2.62142352170463e-05	5.2814089625217e-05
ZNF260	1.21600366130137	6.85680250660005	48.811184302301	2.8182810943923e-12	1.34519803872452e-11
KLHL17	1.22982366665759	5.89415484006894	16.6149329467297	4.57890789630094e-05	8.94066071925388e-05
TFAP2E	2.01127066762815	6.45891642815495	122.2699149813	2.01476078151758e-28	9.94195559173859e-27
DPPA5	1.1994263526091	4.04834034457765	84.4555194981709	3.92956721252253e-20	5.08118026266642e-19
MSGN1	1.62820795282263	5.37487100170069	52.1282820105881	5.19906981112581e-13	2.74515794669279e-12
LRRIQ4	-1.35763889251774	4.22704002481948	22.7686416144609	1.8272302472385e-06	4.21538060818754e-06
AADACL2	1.53421589903829	5.47264485360016	111.0691700655	5.71417677904313e-26	1.75104293900267e-24
HSD17B13	1.10236352781449	6.73772363889823	21.4025463781189	3.72276437286945e-06	8.27815497227531e-06
FAM174A	1.61699362054127	5.96785431401541	121.526782185729	2.93018911820662e-28	1.37513980225767e-26
MURC	1.03101552253813	4.94366134824668	81.5463999617043	1.71194711685134e-19	2.04428418170629e-18
DCAF8L2	1.14307405598384	7.50137983159042	105.886395806629	7.80858546365559e-25	2.03904346484796e-23
RAB41	5.92993525584783	4.12799325490953	58.9238430804169	1.63894141079581e-14	1.055560058335e-13
ZNF530	1.79179445526758	5.10160890116605	47.434974398139	5.68591095928716e-12	2.63159644467422e-11
FAM131C	1.18299527214535	7.67305722284603	38.0984901295358	6.72621604912683e-10	2.37327212963671e-09
C2orf48	-3.01349517261794	5.85148567284417	94.9976599690625	1.90610449680955e-22	3.52988811296661e-21
SLC6A18	2.64741353995942	3.59716727807864	174.222688648536	8.8502104059502e-40	3.12598747549115e-37
RTN4RL2	1.95315964967558	3.3631147806488	15.1015214580167	0.000101881143501914	0.000190558627101824
LCE1C	1.07591440543238	6.62998081749234	78.9964453546442	6.22217882872859e-19	6.90199043299133e-18
LCE1E	1.00224471356809	8.47430488387308	93.1114323742358	4.9431379922463e-22	8.44106846462213e-21
SLCO4C1	1.63460285425226	4.60558036367314	73.1219338046877	1.21882480739031e-17	1.15367183108553e-16
IRF2BP2	-1.74808548059633	6.09831223959541	27.2822194243461	1.75820787413453e-07	4.6181342635291e-07
GLT6D1	2.67256083844986	3.34082334221356	52.8763628417021	3.55218738683207e-13	1.91629658786415e-12
NHLRC2	-2.26403020628012	5.34795043651986	299.036348570005	5.34219414895226e-67	1.79257324668093e-63
FAM111B	-1.47579495556551	4.38279983129262	36.517091772994	1.51333432579893e-09	5.14228843836846e-09
C19orf45	1.29233107702257	5.59778780417534	76.5310758934889	2.16774828612474e-18	2.24849439693711e-17
KRTAP10-1	1.10718765959501	5.11542180974176	35.0151536639672	3.27149396212352e-09	1.06577650387432e-08
ZKSCAN4	-1.57474031000809	3.8293217441117	27.6675773542959	1.44057088054659e-07	3.81970414039832e-07
SLC22A25	-1.71202363307169	7.3504695769788	53.5352663541992	2.53992156766545e-13	1.40407031635937e-12
SPDYC	-1.20108221573186	3.20126463866161	62.4645669288539	2.71281803000548e-15	1.96393978418196e-14
SBK1	1.76954655505944	5.64015535046315	79.7563604260721	4.23544938128257e-19	4.80136837800462e-18
INCA1	1.44535644124	5.88478436360292	118.027424379877	1.7100716000733e-27	6.91342801692283e-26
RPRML	1.17712255395938	6.97401819556006	41.5449715699781	1.15190384488504e-10	4.50749907127796e-10
C1orf189	1.62814063568019	6.06276842504947	39.7271241931575	2.92041273466319e-10	1.08400939504008e-09
IER5L	-1.94480609445457	2.97986777932025	59.3300584825301	1.33324411761222e-14	8.66996247412366e-14
LCN15	1.3818287565924	6.67730861496686	49.1732270338479	2.34327207421429e-12	1.13707150325756e-11
MAP3K15	2.50929648442385	6.74946180193933	172.595355209614	2.00603965122763e-39	6.73126604969431e-37
ZCCHC13	1.08965963457791	5.14493925808442	71.8817859374362	2.28483233752201e-17	2.10048079686441e-16
OR5AN1	2.10199226243124	5.08735214382428	113.28120625218	1.8724365265269e-26	6.25170225349354e-25
OR4F15	1.23524122860408	5.26220507053521	122.020430203956	2.28473043481565e-28	1.09520185343199e-26
VSIG8	1.49700200414072	6.42044876038356	94.9943160199857	1.90932705261046e-22	3.52988811296661e-21
FAM180B	-1.34492998928507	5.4807532676099	13.9606058049903	0.000186681497182746	0.000338416944244574
PATE2	1.0734122749254	5.29425114944903	68.4354220877889	1.31101332802113e-16	1.13233081651864e-15
SNX19	2.32035461327678	5.26493421858795	127.152842693014	1.72003470181114e-29	1.01255727051356e-27
GRAPL	1.17490203990098	4.39537023318876	61.2248530174683	5.09147396261685e-15	3.55555481406053e-14
TMEM215	-1.46131748623589	3.64029386526093	80.7239281989344	2.59560068385209e-19	3.02414517175892e-18
SNX30	-3.07213747027155	3.06584524063966	91.792004652344	9.62826907097013e-22	1.57214875268323e-20
OR2T2	1.03058131394515	5.46650131132764	103.380866707706	2.76532471979627e-24	6.7239471719394e-23
KPNA7	1.69288799085937	6.15156372002606	43.7990452743018	3.63882494552653e-11	1.5177224493119e-10
OR6C68	1.39869912220544	4.56686919861809	108.604037284328	1.98170620292476e-25	5.73242686544314e-24
LCN10	1.30979875817634	6.90368682521684	83.8654994426834	5.29607467776471e-20	6.71870645793554e-19
STX19	1.8155521208126	3.99916172045437	27.798534697145	1.34628038126691e-07	3.58385070951299e-07
TTTY9B	1.56553135762567	3.26007192127513	14.090751357817	0.000174198215579443	0.000316985961158796
HNRNPCL1	1.07343839482573	6.04888076288896	64.5695146274682	9.31860291641358e-16	7.1964492718126e-15
IQCF6	1.60733894798228	6.22920898311248	31.4962047828805	1.99830450251768e-08	5.90142629599085e-08
FAM127C	-1.4891934863689	4.16461510975397	30.9041509701387	2.71091326803262e-08	7.87232321149586e-08
WBP11P1	-1.01553161333202	3.97385560377062	12.2847219051748	0.000456681444474823	0.000784636245230552
OR13G1	1.05829367619827	6.51930228273025	55.8632336495954	7.76920003056118e-14	4.62226076286313e-13
SPIN2B	-1.20332335866945	6.60411174360018	33.575069340325	6.85659345341529e-09	2.13921890589819e-08
CISD2	1.07969309131119	5.49035376931543	14.3965524774987	0.000148073152343599	0.000271953728893787
SPANXN2	-1.46235358370477	4.74863935469929	42.1509688382441	8.44920761025685e-11	3.36713968363621e-10
C18orf56	1.42081793195537	3.28692509111706	33.4134277821442	7.4507759840852e-09	2.31277324834393e-08
DPRXP4	1.25798316687516	4.69299842588035	96.0789481940946	1.10392414451874e-22	2.10466901530264e-21
CLLU1	1.0171722562181	5.47487638983321	80.4246573163986	3.02003086081209e-19	3.47640259123669e-18
CYB5RL	1.05683934018263	6.21055924217551	64.9970528167643	7.50101726575153e-16	5.83982910330145e-15
DEFB134	1.0328765117618	6.57959689249565	118.217168207297	1.55406366095579e-27	6.35934221260628e-26
SNORD72	1.92237548347373	4.34599659212043	21.5343087319757	3.47554764889739e-06	7.74639663625053e-06
SNORA41	1.12103858498431	4.942365785887	46.5626560903731	8.87352861115074e-12	4.00741928058093e-11
PGA3	1.59786439357615	4.02290548124753	19.1630483885506	1.20014269586914e-05	2.5240230748912e-05
KRTAP4-11	1.17699139266504	5.93552757090803	88.0261074131676	6.45962195085362e-21	9.38323006757113e-20
SCARNA5	1.88426433037934	6.38720092937934	101.586481726697	6.84105663702459e-24	1.52020963877722e-22
SNORA28	-1.05755358948929	3.14369615278683	29.9033505746499	4.5412738788203e-08	1.27730465216945e-07
SNORA34	-1.38769517439001	6.13786855945318	140.114245182376	2.51322304200342e-32	2.63534997420077e-30
SNORA47	1.5511262765903	6.22375228148155	94.9607463148039	1.941981588568e-22	3.56083017510378e-21
SNORA50	-2.27841070963211	5.38315962311946	77.8211336667151	1.1280672634519e-18	1.20740979346502e-17
SNORD1B	1.18871312952219	5.86386715422728	64.3246835215873	1.05515515117441e-15	8.11127860198335e-15
PI4KAP1	-2.20610688057298	3.22201291015699	99.3808088720278	2.08331613790425e-23	4.46681616660557e-22
PABPC1P2	1.03682313447603	4.74619867592087	98.6095260873529	3.075362841594e-23	6.36998766356091e-22
FAM198A	1.33334843936508	6.65572981881661	41.7879987855744	1.01725901256335e-10	4.00797782706887e-10
DIRC3	1.34213012833761	6.58946823486628	24.5605535480488	7.20108607000215e-07	1.75095973245596e-06
TBC1D3C	1.80802004478744	3.63752041398306	35.0981366305831	3.13500639876493e-09	1.02329902442176e-08
SNORD114-5	1.04496704987232	5.55573907239854	89.3941043773963	3.23499199981636e-21	4.9006842687963e-20
RELL1	1.36816571481571	4.59880875992086	76.0492733318457	2.76674111777815e-18	2.83908251397694e-17
SNORD115-10	-3.81513913868368	7.83835397231955	47.0781235712706	6.82128148899727e-12	3.12262074165489e-11
SNORD115-32	3.2344565092794	3.44872937644073	36.5596405483587	1.48065855622317e-09	5.04145082233065e-09
SNORD115-40	1.56564813269061	5.70028656498415	36.9397918303568	1.21833901743408e-09	4.18651978801849e-09
POM121C	1.40480246027978	7.24537876635083	86.2537601865812	1.58266185612733e-20	2.18810820980617e-19
FAM138E	2.34002690204468	5.00146716318925	117.378222223907	2.37227436330496e-27	9.31013640476e-26
SNORA38B	2.4271853699206	5.30349397225394	142.993811175885	5.89636104911906e-33	7.23088074417201e-31
KRTAP4-7	1.14319401424837	9.00282489773901	38.6963342867811	4.9513807231532e-10	1.7750382496304e-09
FAM182B	1.52828742631159	5.17160280432281	113.57324657799	1.61600133566886e-26	5.50506850947904e-25
C5orf52	1.10855063110545	5.96412763459598	86.5030326496945	1.39523189016032e-20	1.95478104694486e-19
MEF2B	1.06998807439729	5.04607791983123	98.7003888543515	2.93744423412131e-23	6.10315425857217e-22
