# Supplementary material for: Identification of novel key regulatory lncRNAs in gastric adenocarcinoma
Source: BMC Genomics. 2022 May 7;23:352. doi: 10.1186/s12864-022-08578-6 (PMC9080188; doi:10.1186/s12864-022-08578-6)
Supplement: Supplementary file 1 — Additional file 1: Supplementary File 1. List of mRNAs that were differentially expressed among normal and tumor samples. Supplementary File 2. List of lncRNAs that were differentially expressed among normal and tumor samples. Supplementary File 3. Nodes of the STAD lncRNA-mRNA network. Supplementary File 4. Edges of the STAD lncRNA-mRNA network with their correlations and p-values. Supplementary File 5. Hub nodes attributes. Supplementary File 6. Cox Regression Results. Supplementary File 7. Related hallmarks of hub nodes. [file 12864_2022_8578_MOESM1_ESM.zip › Supplementary 1/sup5_hub_attributes.xlsx]

## Sheet: Sheet1
Symbol	Ensembl ID	degree	betweenness	rank of degree	rank of betweenness
LINC02487	ENSG00000203688.4	31	263.044	3	1
HNF4A-AS1	ENSG00000229005.2	11	41.5833	15	14
MIR1-1HG-AS1	ENSG00000174403.11	16	43.2085	9	13
ENSG00000223774	ENSG00000223774.1	12	32.0558	12	15
PGM5-AS1	ENSG00000224958.1	18	71.943	7	7
HCG22	ENSG00000228789.2	29	243.354	4	2
ENSG00000233850	ENSG00000233850.1	27	122.178	5	6
C5orf66-AS1	ENSG00000249082.1	32	177.68	2	5
C3orf85	ENSG00000241224.2	20	204.083	6	4
HAND2-AS1	ENSG00000237125.4	15	61.8689	10	8
NALT1	ENSG00000237886.1	17	50.7517	8	10
ENSG00000250734	ENSG00000250734.2	13	24.1397	11	16
LINC02560	ENSG00000268307.1	33	240.199	1	3
ENSG00000261012	ENSG00000261012.2	12	48.0833	12	11
ENSG00000254510	ENSG00000254510.1	12	60.9917	12	9
TINCR	ENSG00000223573.2	7	4.59648	16	18
UBXN10-AS1	ENSG00000225986.1	6	6.04066	17	17
MIR205HG	ENSG00000230937.5	3	47.9478	18	12
ENSG00000262756	ENSG00000262756.1	2	0.25	19	19
SOX21-AS1	ENSG00000227640.2	1	0	10	20
